# Supplementary material for: Mutagenesis and Resistance Development of Bacteria Challenged by Silver Nanoparticles
Source: Antimicrob Agents Chemother. 2022 Sep 12;66(10):e00628-22. doi: 10.1128/aac.00628-22 (PMC9578424; doi:10.1128/aac.00628-22)
Supplement: Supplemental file 2 — Tables S1 to S17. Download aac.00628-22-s0002.xlsx, XLSX file, 1.3 MB [file aac.00628-22-s0002.xlsx]

## Sheet: S1
Table S1. pH of LB plates with different concentrations of AgNPs
Concentrations	Replicate1	Replicate2	Replicate3	Replicate4	Replicate5
0 μg/ml	7.74	7.73	7.74	7.74	7.96
60 μg/ml	7.74	7.73	7.73	7.74	7.98
120 μg/ml	7.74	7.73	7.73	7.74	7.98
240 μg/ml	7.74	7.74	7.74	7.75	7.99

## Sheet: S2
Table S2. Details of the genes expressed in the control and AgNPs treatment (MAC, MAA, ARS and EE represent MA-control, MA-AgNPs, acute resistant screening, and experimental evolution experiments, respectively. Column 'B' represents the mean of the normalized-FPKM and columns 'H' to 'O' represent the normalized-FPKM of each repliate)
Gene name	baseMean	lfcSE	stat	log2FoldChange	p value	p-adj	Control1	Control2	Control3	Control4	AgNPs-treated1	AgNPs-treated2	AgNPs-treated3	AgNPs-treated4	Change	Experiment	Function
ompR	6620.07	0.0990795	10.4704	-1.0374	1.1812e-25	2.43559e-24	9601.89	9051.39	8871.09	8085.99	4637.47	4241.95	4475.85	3994.97	Down	ARS	Osmoregulation
arcA	45275.2	0.101098	11.802	-1.19316	3.81259e-32	1.36137e-30	63837.1	57227	70241.8	60686.4	26914	26200.2	29623.1	27471.6	Down	EE	ARSrobic respiration control protein
cueO	6924.04	0.272196	-5.15409	1.40292	2.54868e-07	9.20544e-07	3883.88	3535.38	3964.38	3816.95	15497.3	10895.7	8821.94	4976.83	Up	MAA	Copper efflux oxidase
ynbG	11.2234	0.453525	-1.46924	0.666338	0.141767	0.194333	6.95501	8.39576	9.0718	10.9503	18.3183	13.7123	8.87185	13.5117	NoDiff	MAA	Uncharacterized protein
isrC	41.5859	0.251384	-0.952156	0.239357	0.341018	0.414086	35.7686	48.848	29.4834	37.5438	43.2312	48.3965	43.2503	46.1651	NoDiff	MAA	Acyltransferase
cusS	1196.62	0.123071	-5.7067	0.702327	1.15186e-08	4.87848e-08	790.884	996.042	936.664	918.258	1310.13	1430.92	1603.59	1586.5	NoDiff	MAA, EE, ARS	Cu2+ or AgNPs-treated+ response regulation
cusR	991.32	0.135014	-4.51443	0.60951	6.34862e-06	1.91097e-05	799.826	904.452	638.428	794.677	1077.12	1243.79	1199.92	1272.36	NoDiff	MAA, EE, ARS	Cu2+ or AgNPs-treated+ response regulation
narU	996.996	0.203655	5.96427	-1.21465	2.45733e-09	1.13674e-08	1504.27	1279.21	1875.6	913.565	550.282	598.503	647.645	606.903	Down	MAC	Nitrate assimilation
alaW	27.5542	0.353529	-2.80034	0.99	0.00510495	0.00993396	20.865	17.5548	21.5455	14.0789	41.7658	53.2361	26.6155	24.7715	NoDiff	MAC	Aminoacyl-tRNA synthetase
argG	6127.79	0.0954032	1.39755	-0.133331	0.162247	0.218414	6645.02	6565.48	6257.28	6171.26	5743.16	5242.15	6331.17	6066.78	NoDiff	MAC	Amino-acid biosynthesis
pheU	70.4766	0.398749	-5.31033	2.11749	1.09429e-07	4.12542e-07	23.8458	34.3463	19.2776	28.1578	216.156	99.2128	85.3915	57.4249	Up	MAC	Uncharacterized protein
polB	2251.06	0.125257	2.93201	-0.367253	0.00336779	0.00675095	2274.29	2382.1	3058.33	2430.96	2102.94	1959.25	1958.46	1842.1	NoDiff	RNAseq	low-fidelity DNA polymerases
dinB	1223.05	0.128877	1.60954	-0.207434	0.107497	0.153139	1127.71	1289.13	1563.75	1262.41	1110.09	1096.99	1237.62	1096.7	NoDiff	RNAseq	low-fidelity DNA polymerases
uvrB	11836.3	0.163012	4.16104	-0.6783	3.16805e-05	8.60487e-05	13793.8	14100.3	17292	13085.6	7092.12	8459.71	9893.22	10973.8	NoDiff	RNAseq	SOS response pathway
umuD	401.252	0.21725	2.96519	-0.644187	0.003025	0.0061253	449.095	418.261	595.337	494.326	208.096	364.587	279.463	400.849	NoDiff	RNAseq	low-fidelity DNA polymerases
umuC	387.831	0.105668	1.17675	-0.124345	0.239293	0.306496	395.442	388.495	411.633	423.932	373.694	360.554	359.31	389.589	NoDiff	RNAseq	low-fidelity DNA polymerases
recA	28172.9	0.111394	-2.17731	0.242539	0.0294571	0.0485279	25875.6	25302.5	22210	29856.7	31054	30313.1	30040.1	30731.3	NoDiff	RNAseq	SOS response pathway
uvrD	6576.98	0.095605	-0.578138	0.0552729	0.563171	0.635031	6791.07	6428.86	6463.66	6118.07	7077.47	5955.99	6988.8	6791.91	NoDiff	RNAseq	SOS response pathway
lexA	9037.05	0.109668	-0.371787	0.0407731	0.710052	0.768115	8506.97	9720	8947.07	8462.99	10536.7	8678.3	8548.03	8896.36	NoDiff	RNAseq	SOS response pathway
uvrA	18634	0.121398	-2.95933	0.359257	0.00308311	0.00623435	17471	17048	17404.3	13375	20523.1	19243.3	22123.1	21884.5	NoDiff	RNAseq	SOS response pathway
apaH	2023.83	0.043525	0.123891	0.351316	0.725351	0.780819	2069.61	2253.12	2131.87	1758.3	2017.21	1728.56	2166.95	2065.05	NoDiff	-	Defense against oxidative stress
appA	936.315	0.864815	0.105177	8.22249	1.99e-16	1.84e-15	1204.21	1283.02	1212.22	1132.57	619.159	658.999	741.908	638.43	NoDiff	-	Defense against oxidative stress
arcA	45275.2	1.19316	0.101098	11.802	3.81e-32	1.36e-30	63837.1	57227	70241.8	60686.4	26914	26200.2	29623.1	27471.6	down	-	Defense against oxidative stress
dam	2686.19	-0.160085	0.100181	-1.59796	0.110051	0.156321	2686.62	2385.92	2757.83	2316.76	2793.18	2719.88	3002.01	2827.33	NoDiff	-	Defense against oxidative stress
damX	11985	-0.162896	0.107772	-1.51149	0.130665	0.181378	12285.5	10696.2	11869.3	10382.4	11986	12017.7	14204.9	12437.6	NoDiff	-	Defense against oxidative stress
dnaK	100500	0.506519	0.154249	3.28377	0.00102429	0.00221828	147207	107362	123739	93543.4	86268.3	74217.6	87527.4	84135.4	NoDiff	-	Defense against oxidative stress
gor	3970.36	0.133149	0.107523	1.23833	0.215594	0.280809	4565.47	4059.73	4390.75	3594.82	3859.3	3613.6	3966.82	3712.35	NoDiff	-	Defense against oxidative stress
grxA	290.954	0.717673	0.145418	4.93523	8.01e-07	2.7e-06	354.706	307.59	410.499	377.002	211.027	250.049	210.706	206.054	NoDiff	-	Defense against oxidative stress
grxB	12065	1.78998	0.217549	8.22793	1.9e-16	1.76e-15	18797.4	16199.2	24225.1	15644.8	3736.2	4893.69	5795.53	7227.66	down	-	Defense against oxidative stress
grxD	23589.9	0.0444409	0.181843	0.244392	0.806927	0.848259	19936	20913.1	28664.6	26299.4	17255.1	24870.2	22995.8	27784.7	NoDiff	-	Defense against oxidative stress
grxC	6553.58	0.429622	0.157108	2.73456	0.00624631	0.0118812	6615.21	6804.38	9751.06	6917.44	5041.2	5406.69	5502.76	6389.93	NoDiff	-	Defense against oxidative stress
gshA	14549.4	0.422459	0.104048	4.06024	4.9e-05	0.000129393	16452.6	15564.2	19290.1	15350.7	12291.6	12357.2	12715.6	12373.4	NoDiff	-	Defense against oxidative stress
gyrB	21481.3	-0.345569	0.0841261	-4.10775	4e-05	0.000106803	19094.5	18664.5	17805.7	20120.3	23884.9	23380.3	25659.6	23240.2	NoDiff	-	Defense against oxidative stress
katE	15143.2	1.37467	0.233445	5.88861	3.89e-09	1.74e-08	25731.6	23336.4	22862.1	15496.2	5346.02	7787.8	9360.91	11224.9	down	-	Defense against oxidative stress
katG	10077.9	0.958976	0.130011	7.3761	1.63e-13	1.13e-12	15368.6	12695.1	12421.6	12752.4	7476.81	6727.11	7444.59	5736.86	NoDiff	-	Defense against oxidative stress
micF	118.198	0.173036	0.219485	0.788373	0.430479	0.50512	91.4087	122.883	158.757	129.839	139.952	110.505	93.1544	99.0862	NoDiff	-	Defense against oxidative stress
mutM	458.094	-0.755475	0.16936	-4.46076	8.17e-06	2.42e-05	357.686	352.622	348.13	305.043	749.586	571.885	501.259	478.541	NoDiff	-	Defense against oxidative stress
ndh	19321.9	-2.25613	0.132235	-17.0615	2.87e-65	9.7e-63	6915.27	7215.01	5935.23	6689.05	26184.9	35223	31006	35406.4	up	-	Defense against oxidative stress
nfo	2182.49	0.53058	0.125944	4.21281	2.52e-05	6.94e-05	2613.1	2276.01	3085.55	2341.79	1703.6	1733.4	1854.22	1852.24	NoDiff	-	Defense against oxidative stress
nrdB	4595.65	-0.302124	0.120332	-2.51076	0.0120471	0.0216047	4303.17	3923.87	4065.3	4173.62	4622.08	5850.33	5407.39	4419.47	NoDiff	-	Defense against oxidative stress
nth	657.187	0.122693	0.118252	1.03756	0.299474	0.370505	670.662	679.293	639.562	752.44	680.709	558.173	601.068	675.587	NoDiff	-	Defense against oxidative stress
ompF	185855	0.0563252	0.171266	0.328875	0.742251	0.794919	210221	173114	137637	236959	176815	168404	195429	188259	NoDiff	-	Defense against oxidative stress
oxyR	5169.7	-0.188001	0.113354	-1.65853	0.0972105	0.140629	4331.98	5306.88	4465.6	5227.97	5093.23	5326.03	5699.05	5906.89	NoDiff	-	Defense against oxidative stress
oxyS	11.5708	0.0764459	0.585516	0.130562	0.896122	0.918499	6.95501	10.6855	18.1436	12.5146	23.4475	9.6793	7.76287	3.37794	NoDiff	-	Defense against oxidative stress
polA	7599.34	0.270429	0.118266	2.28661	0.0222186	0.0376772	9497.57	8185.1	8197.51	7353.89	6692.78	6172.17	7311.51	7384.17	NoDiff	-	Defense against oxidative stress
recA	28172.9	-0.242539	0.111394	-2.17731	0.0294571	0.0485279	25875.6	25302.5	22210	29856.7	31054	30313.1	30040.1	30731.3	NoDiff	-	Defense against oxidative stress
rimK	2025.69	-0.74574	0.104246	-7.15364	8.45e-13	5.46e-12	1462.54	1611.99	1339.23	1640.98	2404.83	2661	2566.18	2518.82	NoDiff	-	Defense against oxidative stress
rpoH	52166.3	-0.771845	0.173504	-4.44857	8.64e-06	2.55e-05	37199.4	42845.8	32868.3	41229.3	83844.4	71278.4	54736	53328.6	NoDiff	-	Defense against oxidative stress
sodA	22041.6	0.892323	0.221248	4.03314	5.5e-05	0.000144312	26922.9	27790	31135.6	28744.5	9625.91	13162.2	17335.6	21616.5	NoDiff	-	Defense against oxidative stress
sodB	9148.66	0.385209	0.164025	2.34848	0.0188502	0.0324539	12202.1	10646.6	8742.95	9859.93	9203.12	7641.81	8776.48	6116.32	NoDiff	-	Defense against oxidative stress
topA	34582.8	-0.818521	0.0896167	-9.13358	6.63e-20	8.51e-19	27057	25617	23664.9	23766.8	41574.5	46415.5	43688.3	44878.2	NoDiff	-	Defense against oxidative stress
topAI	1188.75	0.249786	0.14626	1.70783	0.0876685	0.128475	1093.92	1135.72	1383.45	1556.5	1042.68	1215.56	1014.72	1067.43	NoDiff	-	Defense against oxidative stress
trxA	18339.8	-0.194706	0.128188	-1.51891	0.128786	0.179337	18167.5	17251.8	16403	16591.2	15761.8	19808.7	20193.4	22541	NoDiff	-	Defense against oxidative stress
trxB	6386.27	-0.422856	0.117533	-3.59776	0.000320965	0.000746651	6240.63	5347.33	4995.16	5242.05	6659.08	6972.32	8194.26	7439.34	NoDiff	-	Defense against oxidative stress
uvrA	18634	-0.359257	0.121398	-2.95933	0.00308311	0.00623435	17471	17048	17404.3	13375	20523.1	19243.3	22123.1	21884.5	NoDiff	-	Defense against oxidative stress
uvrB	11836.3	0.6783	0.163012	4.16104	3.17e-05	8.6e-05	13793.8	14100.3	17292	13085.6	7092.12	8459.71	9893.22	10973.8	NoDiff	-	Defense against oxidative stress
uvrC	6616.15	-0.34784	0.127037	-2.7381	0.00617957	0.0117696	6038.94	5427.47	6513.56	5307.75	7213.02	6582.73	8681.1	7164.61	NoDiff	-	Defense against oxidative stress
xthA	3619.58	0.0151367	0.0907323	0.166829	0.867505	0.895857	3493.4	3601.78	3635.53	3823.21	3267.99	3592.63	3799.37	3742.75	NoDiff	-	Defense against oxidative stress
zwf	12979	-0.184768	0.14433	-1.28018	0.200483	0.263392	12714.8	11563.2	13080.4	11235	10607.8	14020.5	14668.5	15941.6	NoDiff	-	Defense against oxidative stress

## Sheet: S3
Table S3. Mutation stats of the control MA lines
Line	Mapping rate	Insert size	Coverage	A sites	A × generations	C sites	C × generations	G sites	G × generations	T sites	T × generations	Generations	G:C > A:T	A:T > G:C	A:T > T:A	G:C > T:A	A:T > C:G	G:C > C:G
T40MA003	0.9969	312	78.3601	1138384	1.25131e+09	1175123	1.2917e+09	1172088	1.28836e+09	1137265	1250081688	1099.2	0	0	0	0	0	0
T40MA004	0.9953	305	152.241	1140085	1253181432	1177136	1.29391e+09	1174351	1.29085e+09	1138895	1251873384	1099.2	0	0	0	0	0	0
T40MA005	0.996	268	58.1719	1136878	1.24966e+09	1173200	1289581440	1170123	1.2862e+09	1135781	1.24845e+09	1099.2	1	0	0	0	0	0
T40MA009	0.9963	273	56.4412	1136873	1.24965e+09	1173236	1.28962e+09	1170184	1.28627e+09	1135878	1.24856e+09	1099.2	1	0	0	0	0	0
T40MA010	0.9925	381	68.9	1140200	1253307840	1177207	1.29399e+09	1174444	1.29095e+09	1138989	1.25198e+09	1099.2	1	1	0	0	0	0
T40MA011	0.985	174	229.105	1139416	1.25245e+09	1176391	1.29309e+09	1173503	1.28991e+09	1138287	1.25121e+09	1099.2	1	0	0	0	0	0
T40MA014	0.9954	253	21.4789	1136202	1.24891e+09	1172431	1.28874e+09	1169362	1.28536e+09	1135135	1247740392	1099.2	0	0	0	0	0	0
T40MA015	0.9962	334	129.061	1139891	1.25297e+09	1176999	1.29376e+09	1174077	1.29055e+09	1138827	1.2518e+09	1099.2	0	0	0	0	0	0
T40MA016	0.9965	238	48.88	1135895	1248575784	1171934	1.28819e+09	1168762	1.2847e+09	1134793	1.24736e+09	1099.2	0	0	0	0	0	0
T40MA017	0.9965	331	166.787	1140084	1.25318e+09	1177177	1.29395e+09	1174374	1.29087e+09	1138957	1.25194e+09	1099.2	1	0	0	0	0	0
T40MA019	0.9944	395	194.517	1140573	1.25372e+09	1177671	1.2945e+09	1175009	1.29157e+09	1139382	1.25241e+09	1099.2	0	1	0	0	0	0
T40MA020	0.8866	294	22.908	1136613	1.24937e+09	1172836	1.28918e+09	1169785	1285827672	1135455	1248092136	1099.2	0	0	0	0	0	0
T40MA021	0.9981	288	310.291	1139159	1.25216e+09	1176088	1.29276e+09	1173166	1.28954e+09	1138008	1.2509e+09	1099.2	0	0	0	0	0	0
T40MA022	0.9966	286	39.9393	1136737	1.2495e+09	1173093	1.28946e+09	1170020	1286085984	1135698	1.24836e+09	1099.2	0	0	0	0	0	0
T40MA023	0.9976	326	136.183	1139698	1.25276e+09	1176735	1293467112	1173893	1.29034e+09	1138622	1.25157e+09	1099.2	0	2	0	0	0	0
T40MA024	0.964	336	85.7636	1139009	1.252e+09	1175939	1.29259e+09	1172944	1.2893e+09	1137918	1.2508e+09	1099.2	0	0	0	0	0	0
T40MA025	0.9976	202	76.7643	1135769	1.24844e+09	1171943	1.2882e+09	1168758	1.2847e+09	1134670	1247229264	1099.2	0	0	0	0	1	0
T40MA027	0.9973	263	196.776	1139572	1.25262e+09	1176579	1.2933e+09	1173699	1.29013e+09	1138445	1251378744	1099.2	0	0	0	0	0	0
T40MA028	0.994	393	202.06	1140462	1.2536e+09	1177574	1.29439e+09	1174825	1291367640	1139247	1.25226e+09	1099.2	0	0	0	0	0	0
T40MA029	0.9978	247	188.398	1138811	1.25178e+09	1175607	1.29223e+09	1172675	1289004360	1137623	1.25048e+09	1099.2	0	0	0	0	1	0
T40MA030	0.9908	331	49.3054	1139572	1.25262e+09	1176556	1.29327e+09	1173647	1.29007e+09	1138371	1.2513e+09	1099.2	0	0	0	0	0	0
T40MA031	0.9964	202	84.4618	1137776	1.25064e+09	1174364	1.29086e+09	1171396	1.2876e+09	1136684	1.24944e+09	1099.2	0	0	1	0	0	0
T40MA033	0.9652	303	94.8857	1139178	1.25218e+09	1176105	1292774616	1173139	1.28951e+09	1138095	1250994024	1099.2	0	0	0	0	0	0
T40MA035	0.9971	326	74.207	1139262	1.25228e+09	1176141	1.29281e+09	1173236	1.28962e+09	1138118	1.25102e+09	1099.2	1	0	0	1	0	0
T40MA036	0.9966	321	114.32	1138473	1.25141e+09	1175272	1.29186e+09	1172277	1.28857e+09	1137481	1.25032e+09	1099.2	0	1	0	1	0	0
T40MA038	0.9956	256	154.916	1139038	1.25203e+09	1175985	1292642712	1173041	1.28941e+09	1137916	1.2508e+09	1099.2	1	0	0	0	0	0
T40MA039	0.9956	286	100.256	1139715	1252774728	1176712	1.29344e+09	1173883	1.29033e+09	1138499	1.25144e+09	1099.2	1	0	0	1	0	0
T40MA040	0.9936	373	109.123	1140731	1.25389e+09	1177885	1294731192	1175122	1.29169e+09	1139553	1.2526e+09	1099.2	1	1	1	2	0	0
T40MA042	0.9898	418	102.533	1140859	1.25403e+09	1178100	1294967520	1175324	1.29192e+09	1139673	1.25273e+09	1099.2	0	0	0	0	0	0
T40MA044	0.9845	335	85.3475	1140650	1253802480	1177831	1.29467e+09	1175089	1.29166e+09	1139476	1.25251e+09	1099.2	0	0	0	0	0	0
T40MA045	0.9971	247	137.974	1138879	1.25186e+09	1175689	1.29232e+09	1172850	1289196720	1137782	1.25065e+09	1099.2	0	0	0	0	1	0
T40MA047	0.9952	265	190.16	1138829	1.2518e+09	1175704	1.29233e+09	1172687	1.28902e+09	1137714	1.25058e+09	1099.2	0	0	0	0	0	0
T40MA048	0.9932	269	59.3153	1139920	1253000064	1176948	1.2937e+09	1174141	1.29062e+09	1138789	1.25176e+09	1099.2	0	1	0	0	0	0
T40MA050	0.9963	321	75.7776	1139367	1.25239e+09	1176394	1.29309e+09	1173471	1.28988e+09	1138317	1.25124e+09	1099.2	0	0	0	0	0	0
T40MA051	0.9981	276	166.938	1138717	1.25168e+09	1175566	1.29218e+09	1172623	1.28895e+09	1137611	1.25046e+09	1099.2	0	0	0	0	0	0
T40MA052	0.9966	290	96.4338	1139452	1.25249e+09	1176444	1.29315e+09	1173469	1.28988e+09	1138363	1.25129e+09	1099.2	0	0	0	0	0	0
T40MA054	0.9961	257	132.672	1139029	1.25202e+09	1175913	1.29256e+09	1172936	1.28929e+09	1137857	1.25073e+09	1099.2	0	1	0	0	0	1
T40MA055	0.9974	288	254.073	1139884	1.25296e+09	1176962	1.29372e+09	1174074	1.29054e+09	1138743	1.25171e+09	1099.2	0	1	0	1	1	0
T40MA056	0.9938	373	51.4824	1139965	1253049528	1176959	1.29371e+09	1174126	1.2906e+09	1138801	1.25177e+09	1099.2	0	1	0	0	0	0
T40MA059	0.9965	265	70.7141	1137844	1.25072e+09	1174417	1.29092e+09	1171501	1.28771e+09	1136838	1.24961e+09	1099.2	1	0	0	0	1	0
T40MA062	0.9922	332	107.599	1140042	1.25313e+09	1177059	1.29382e+09	1174229	1.29071e+09	1138871	1.25185e+09	1099.2	1	0	0	0	0	0
T40MA064	0.9907	356	157.687	1140864	1.25404e+09	1178000	1294857600	1175295	1291884264	1139640	1252692288	1099.2	1	0	0	0	0	0
T40MA065	0.9625	318	148.816	1139658	1.25271e+09	1176687	1.29341e+09	1173797	1.29024e+09	1138570	1251516144	1099.2	1	0	0	0	0	0
T40MA066	0.9958	225	158.837	1139957	1.25304e+09	1177020	1293780384	1174192	1.29067e+09	1138804	1.25177e+09	1099.2	0	0	0	0	0	0
T40MA067	0.9903	322	72.7706	1140221	1.25333e+09	1177314	1.2941e+09	1174514	1.29103e+09	1139037	1.25203e+09	1099.2	1	0	0	0	0	0
T40MA069	0.9968	238	83.545	1136799	1.24957e+09	1173163	1.28954e+09	1170079	1.28615e+09	1135623	1.24828e+09	1099.2	1	0	1	0	0	0
T40MA070	0.9891	366	135.449	1140783	1.25395e+09	1177958	1.29481e+09	1175212	1.29179e+09	1139587	1.25263e+09	1099.2	1	0	0	0	0	0
T40MA071	0.995	303	83.4551	1139558	1.2526e+09	1176456	1.29316e+09	1173708	1.29014e+09	1138395	1251323784	1099.2	0	0	0	0	0	1
T40MA072	0.9901	349	95.0316	1140452	1.25358e+09	1177613	1.29443e+09	1174834	1.29138e+09	1139350	1252373520	1099.2	0	0	0	0	0	0
T40MA074	0.9894	400	71.7039	1140616	1.25377e+09	1177771	1.29461e+09	1175041	1.29161e+09	1139398	1.25243e+09	1099.2	1	0	0	1	0	0
T40MA080	0.9902	330	100.988	1140444	1.25358e+09	1177571	1.29439e+09	1174785	1291323672	1139240	1252252608	1099.2	2	0	0	0	0	0
T40MA081	0.9959	310	70.7283	1139012	1.252e+09	1175939	1.29259e+09	1172941	1.2893e+09	1137803	1.25067e+09	1099.2	0	0	0	0	0	0
T40MA082	0.9947	248	101.886	1139605	1252653816	1176684	1.29341e+09	1173729	1.29016e+09	1138495	1251433704	1099.2	0	0	0	0	0	0
T40MA083	0.9961	317	92.2708	1139594	1.25264e+09	1176602	1.29332e+09	1173807	1.29025e+09	1138460	1251395232	1099.2	0	0	0	0	1	0
T40MA085	0.9627	306	119.398	1140063	1.25316e+09	1177145	1293917784	1174265	1290752088	1138943	1.25193e+09	1099.2	0	0	1	1	0	1
T40MA087	0.9957	330	80.8728	1139611	1.25266e+09	1176630	1293351696	1173766	1.2902e+09	1138470	1251406224	1099.2	0	0	0	0	0	0
T40MA088	0.9933	339	137.556	1140462	1.2536e+09	1177608	1.29443e+09	1174807	1.29135e+09	1139279	1.2523e+09	1099.2	0	0	0	0	1	0
T40MA089	0.9949	221	108.73	1137336	1.25016e+09	1173818	1.29026e+09	1170751	1.28689e+09	1136216	1.24893e+09	1099.2	0	0	0	0	0	0
T40MA090	0.9891	294	119.421	1140689	1.25385e+09	1177846	1.29469e+09	1175102	1.29167e+09	1139504	1.25254e+09	1099.2	0	0	0	0	0	0
T40MA093	0.9966	241	147.579	1138162	1.25107e+09	1174873	1.29142e+09	1171794	1.28804e+09	1137012	1.2498e+09	1099.2	1	1	0	0	1	0
T40MA095	0.9513	363	118.1	1140490	1253626608	1177708	1.29454e+09	1174866	1.29141e+09	1139331	1.25235e+09	1099.2	0	0	0	0	0	0
T40MA096	0.9906	359	130.359	1140578	1.25372e+09	1177800	1294637760	1174987	1.29155e+09	1139417	1.25245e+09	1099.2	0	0	0	0	0	0
T40MA101	0.9972	286	120.483	1139293	1.25231e+09	1176188	1.29287e+09	1173356	1.28975e+09	1138172	1.25108e+09	1099.2	0	0	0	1	0	0
T40MA102	0.9924	376	153.945	1140668	1.25382e+09	1177860	1294703712	1175117	1.29169e+09	1139492	1.25253e+09	1099.2	0	0	0	0	0	0
T40MA103	0.9976	346	314.12	1140488	1.25362e+09	1177630	1294450896	1174814	1.29136e+09	1139297	1.25232e+09	1099.2	1	0	0	1	0	0
T40MA105	0.9962	345	135.244	1139951	1.25303e+09	1176995	1293752904	1174168	1.29065e+09	1138817	1.25179e+09	1099.2	0	0	0	0	0	0
T40MA106	0.9909	356	151.217	1140686	1.25384e+09	1177865	1294709208	1175068	1.29163e+09	1139506	1.25254e+09	1099.2	1	0	0	0	1	0
T40MA107	0.9965	270	108.529	1138340	1251263328	1174915	1291466568	1171969	1.28823e+09	1137003	1.24979e+09	1099.2	0	1	1	0	0	0
T40MA108	0.9787	509	51.5382	1141044	1.25424e+09	1178283	1.29517e+09	1175524	1.29214e+09	1139833	1.2529e+09	1099.2	0	0	0	0	0	0
T40MA109	0.9961	300	90.3005	1138729	1.25169e+09	1175583	1.2922e+09	1172620	1288943904	1137644	1.2505e+09	1099.2	0	0	0	0	0	0
T40MA110	0.989	388	237.366	1141083	1.25428e+09	1178274	1.29516e+09	1175555	1292170056	1139855	1252928616	1099.2	0	0	0	0	0	0
T40MA111	0.9962	297	75.8533	1138324	1.25125e+09	1175114	1.29169e+09	1172102	1.28837e+09	1137232	1.25005e+09	1099.2	0	0	0	0	0	0
T40MA112	0.9884	387	91.3464	1140580	1253725536	1177710	1294538832	1174913	1.29146e+09	1139370	1252395504	1099.2	0	0	1	0	0	0
T40MA113	0.9976	282	70.893	1137526	1.25037e+09	1174087	1.29056e+09	1171096	1.28727e+09	1136493	1.24923e+09	1099.2	0	0	0	0	0	0
T40MA114	0.9875	384	202.135	1140845	1254016824	1177994	1.29485e+09	1175302	1.29189e+09	1139615	1252664808	1099.2	1	0	0	0	0	0
T40MA115	0.9192	281	204.606	1139205	1252214136	1176148	1.29282e+09	1173219	1.2896e+09	1138001	1.25089e+09	1099.2	1	1	0	0	1	0
T40MA116	0.9881	383	201.29	1140874	1.25405e+09	1178086	1.29495e+09	1175304	1.29189e+09	1139664	1.25272e+09	1099.2	0	0	0	0	0	0
T40MA117	0.9971	314	209.625	1140047	1.25314e+09	1177196	1.29397e+09	1174324	1.29082e+09	1138883	1.25186e+09	1099.2	0	0	0	0	0	0
T40MA118	0.9913	398	136.981	1140782	1.25395e+09	1177914	1.29476e+09	1175232	1.29182e+09	1139507	1.25255e+09	1099.2	0	0	0	0	0	0
T40MA119	0.9971	313	90.5497	1139403	1.25243e+09	1176443	1.29315e+09	1173492	1.2899e+09	1138337	1.25126e+09	1099.2	0	0	0	0	0	0
T40MA120	0.9928	360	99.6479	1139994	1.25308e+09	1177056	1.29382e+09	1174293	1.29078e+09	1138808	1.25178e+09	1099.2	0	0	0	0	0	0
T40MA121	0.9962	354	115.138	1139960	1253044032	1177005	1293763896	1174107	1.29058e+09	1138720	1251681024	1099.2	0	1	1	1	1	0
T40MA123	0.9948	313	78.1926	1139156	1.25216e+09	1176100	1292769120	1173162	1.28954e+09	1138082	1.25098e+09	1099.2	1	0	0	0	0	0
T40MA125	0.9959	277	100.098	1138838	1.25181e+09	1175646	1.29227e+09	1172785	1289125272	1137672	1.25053e+09	1099.2	0	0	1	0	0	0
T40MA127	0.9957	286	152.83	1139869	1.25294e+09	1176870	1293615504	1174078	1.29055e+09	1138704	1.25166e+09	1099.2	0	0	1	0	0	0
T40MA128	0.9886	332	233.487	1140861	1.25403e+09	1178035	1294896072	1175286	1.29187e+09	1139661	1.25272e+09	1099.2	0	0	0	0	0	0
T40MA129	0.997	274	191.396	1139345	1252368024	1176318	1.29301e+09	1173358	1.28976e+09	1138217	1.25113e+09	1099.2	0	0	0	0	0	0
T40MA130	0.986	356	90.2699	1140667	1.25382e+09	1177827	1.29467e+09	1175048	1.29161e+09	1139447	1.25248e+09	1099.2	0	0	0	0	0	0
T40MA131	0.9966	296	182.607	1139718	1.25278e+09	1176716	1.29345e+09	1173883	1.29033e+09	1138575	1251521640	1099.2	1	0	0	0	0	0
T40MA132	0.9906	384	106.408	1140662	1.25382e+09	1177810	1294648752	1175055	1291620456	1139460	1252494432	1099.2	0	1	0	0	0	0
T40MA133	0.9969	275	95.2024	1137899	1.25078e+09	1174355	1290851016	1171423	1.28763e+09	1136599	1.24935e+09	1099.2	0	0	0	0	0	0
T40MA134	0.9907	393	124.377	1140637	1.25379e+09	1177808	1.29465e+09	1175035	1291598472	1139452	1.25249e+09	1099.2	0	1	0	0	0	0
T40MA135	0.9979	252	231.311	1138054	1.25095e+09	1174633	1.29116e+09	1171693	1.28792e+09	1136859	1.24964e+09	1099.2	1	0	0	0	0	0
T40MA137	0.9971	260	157.832	1138043	1.25094e+09	1174691	1.29122e+09	1171672	1.2879e+09	1136838	1.24961e+09	1099.2	0	0	0	0	1	0
T40MA139	0.994	363	83.2026	1139975	1253060520	1177058	1.29382e+09	1174200	1290680640	1138833	1.25181e+09	1099.2	0	0	0	0	0	1
T40MA140	0.985	369	65.1008	1139816	1.25289e+09	1176910	1293659472	1173982	1.29044e+09	1138684	1.25164e+09	1099.2	0	0	0	0	0	0
T40MA143	0.9962	288	224.835	1139472	1.25251e+09	1176471	1.29318e+09	1173551	1.28997e+09	1138292	1.25121e+09	1099.2	0	0	0	0	0	0
T40MA145	0.9953	288	88.8113	1139365	1252390008	1176379	1.29308e+09	1173529	1.28994e+09	1138264	1.25118e+09	1099.2	0	0	1	0	0	0
T40MA146	0.9881	345	71.598	1140161	1.25326e+09	1177306	1.29409e+09	1174427	1.29093e+09	1139081	1.25208e+09	1099.2	0	0	1	0	0	0
T40MA147	0.9959	300	82.9442	1138604	1.25155e+09	1175380	1291977696	1172454	1.28876e+09	1137496	1.25034e+09	1099.2	1	0	0	0	1	0
T40MA148	0.9888	417	90.5517	1140453	1.25359e+09	1177549	1.29436e+09	1174821	1.29136e+09	1139216	1.25223e+09	1099.2	0	0	0	0	0	0
T40MA149	0.9969	301	228.311	1139695	1252752744	1176715	1293445128	1173893	1.29034e+09	1138570	1251516144	1099.2	0	0	0	1	1	0
T40MA151	0.9964	319	137.302	1139505	1252543896	1176450	1293153840	1173620	1290043104	1138366	1.25129e+09	1099.2	0	1	0	0	1	1
T40MA153	0.9961	349	92.7822	1139537	1.25258e+09	1176480	1293186816	1173624	1.29005e+09	1138308	1.25123e+09	1099.2	1	0	0	0	0	0
T40MA155	0.9956	334	126.872	1139893	1.25297e+09	1176955	1293708936	1174108	1.29058e+09	1138781	1.25175e+09	1099.2	0	0	0	0	0	0
T40MA158	0.9944	361	176.785	1140611	1.25376e+09	1177802	1.29464e+09	1174980	1291538016	1139455	1252488936	1099.2	0	0	0	0	0	0
T40MA159	0.9819	277	129.413	1138630	1251582096	1175351	1.29195e+09	1172402	1.2887e+09	1137414	1.25025e+09	1099.2	0	0	0	0	0	0
T40MA160	0.985	396	116.56	1140917	1.2541e+09	1178107	1.29498e+09	1175372	1.29197e+09	1139679	1.25274e+09	1099.2	0	0	0	0	0	0
T40MA161	0.9969	291	411.907	1139961	1.25305e+09	1177029	1.29379e+09	1174160	1290636672	1138810	1251779952	1099.2	1	1	0	0	0	0
T40MA163	0.9968	285	180.816	1139337	1.25236e+09	1176309	1.293e+09	1173370	1289768304	1138199	1.25111e+09	1099.2	0	0	0	0	0	0
T40MA164	0.9837	429	57.08	1140750	1253912400	1177827	1.29467e+09	1175110	1291680912	1139483	1.25252e+09	1099.2	1	0	0	0	0	0
T40MA165	0.9968	263	207.694	1138744	1.25171e+09	1175659	1.29228e+09	1172629	1.28895e+09	1137707	1.25057e+09	1099.2	0	0	0	0	1	0
T40MA166	0.99	399	70.9774	1140336	1.25346e+09	1177397	1.29419e+09	1174651	1.29118e+09	1139129	1.25213e+09	1099.2	0	0	0	0	0	0
T40MA167	0.9968	240	174.892	1137330	1250153136	1173826	1.29027e+09	1170768	1.28691e+09	1136161	1.24887e+09	1099.2	0	0	0	0	0	0
T40MA168	0.9902	421	121.378	1140753	1.25392e+09	1177957	1.29481e+09	1175177	1.29175e+09	1139562	1.25261e+09	1099.2	0	0	0	0	0	0
T40MA169	0.9968	274	178.457	1138419	1.25135e+09	1175212	1.29179e+09	1172262	1.28855e+09	1137272	1.25009e+09	1099.2	0	0	0	0	0	0
T40MA170	0.9906	398	61.882	1140401	1.25353e+09	1177554	1.29437e+09	1174755	1291290696	1139245	1252258104	1099.2	0	0	0	0	0	0
T40MA173	0.9962	355	236.547	1140262	1.25338e+09	1177342	1.29413e+09	1174590	1291109328	1139131	1.25213e+09	1099.2	0	0	0	0	1	0
T40MA175	0.9967	311	324.733	1140054	1.25315e+09	1177112	1.29388e+09	1174335	1290829032	1138909	1.25189e+09	1099.2	0	0	0	0	0	0
T40MA177	0.9964	319	247.194	1139748	1.25281e+09	1176819	1.29356e+09	1173912	1.29036e+09	1138679	1.25164e+09	1099.2	1	0	0	0	0	0
T40MA178	0.9895	326	114.396	1140567	1.25371e+09	1177700	1294527840	1174943	1.2915e+09	1139377	1.2524e+09	1099.2	0	0	0	0	0	0
T40MA179	0.9966	302	104.322	1138795	1251763464	1175618	1.29224e+09	1172654	1.28898e+09	1137615	1250466408	1099.2	0	0	0	0	0	0
T40MA180	0.991	377	132.683	1140850	1254022320	1178097	1.29496e+09	1175312	1.2919e+09	1139680	1252736256	1099.2	0	0	0	0	0	0
T40MA181	0.9967	307	244.23	1139716	1.25278e+09	1176761	1.2935e+09	1173853	1.2903e+09	1138563	1.25151e+09	1099.2	1	0	0	0	0	0
T40MA182	0.9932	361	74.7912	1140107	1.25321e+09	1177214	1.29399e+09	1174336	1.29083e+09	1138941	1.25192e+09	1099.2	0	0	0	0	0	0
T40MA183	0.9964	286	69.0863	1137388	1.25022e+09	1173873	1.29032e+09	1170959	1.28712e+09	1136209	1.24892e+09	1099.2	1	0	0	0	0	0
T40MA184	0.9938	368	126.737	1140531	1.25367e+09	1177692	1.29452e+09	1174915	1291466568	1139321	1.25234e+09	1099.2	0	0	0	0	0	0
T40MA185	0.9971	299	96.0074	1138334	1.25126e+09	1174971	1.29153e+09	1172035	1288300872	1137160	1249966272	1099.2	0	1	0	1	0	0
T40MA186	0.9922	338	112.955	1140199	1.25331e+09	1177298	1.29409e+09	1174482	1.29099e+09	1139032	1.25202e+09	1099.2	0	0	0	0	0	0
T40MA187	0.9954	332	136.8	1140155	1253258376	1177223	1.294e+09	1174371	1.29087e+09	1138998	1.25199e+09	1099.2	0	0	0	0	0	0
T40MA188	0.9917	376	77.8748	1140291	1.25341e+09	1177324	1.29411e+09	1174562	1.29108e+09	1139030	1252021776	1099.2	0	0	1	0	0	0
T40MA189	0.9547	295	152.816	1139693	1.25275e+09	1176716	1.29345e+09	1173787	1.29023e+09	1138526	1.25147e+09	1099.2	0	0	0	0	1	0
T40MA191	0.9967	297	226.017	1139063	1.25206e+09	1175908	1.29256e+09	1173026	1.28939e+09	1137897	1.25078e+09	1099.2	0	0	0	0	0	0
T40MA192	0.9813	429	146.554	1140887	1.25406e+09	1178080	1294945536	1175366	1.29196e+09	1139665	1252719768	1099.2	0	0	1	0	0	0
T40MA193	0.9956	283	221.059	1140069	1.25316e+09	1177165	1293939768	1174312	1.2908e+09	1138934	1.25192e+09	1099.2	0	0	0	0	0	0
T40MA194	0.9865	406	95.8846	1140825	1253994840	1178064	1.29493e+09	1175298	1.29189e+09	1139633	1.25268e+09	1099.2	1	0	0	0	0	0
T40MA195	0.9972	288	144.066	1138878	1.25185e+09	1175759	1.29239e+09	1172879	1.28923e+09	1137751	1.25062e+09	1099.2	0	0	0	0	0	0
T40MA196	0.9877	445	132.898	1141027	1.25422e+09	1178254	1.29514e+09	1175539	1.29215e+09	1139811	1.25288e+09	1099.2	0	0	0	0	0	0
T40MA197	0.9966	315	136.101	1139671	1.25273e+09	1176686	1.29341e+09	1173816	1.29026e+09	1138569	1.25152e+09	1099.2	0	0	0	0	0	0
T40MA198	0.991	404	122.116	1140684	1.25384e+09	1177844	1.29469e+09	1175058	1.29162e+09	1139514	1.25255e+09	1099.2	0	0	0	1	0	0
T40MA199	0.9967	284	125.581	1139149	1.25215e+09	1176030	1292692176	1173123	1.2895e+09	1137967	1.25085e+09	1099.2	0	0	0	1	0	0
T40MA200	0.9788	452	123.615	1141075	1254269640	1178258	1.29514e+09	1175567	1.29218e+09	1139868	1.25294e+09	1099.2	0	0	0	0	0	0

## Sheet: S4
Table S4. Details of base-pair substitutions (BPSs) of the control MA lines
Lines	Scaffold	Position	Reference	Mutation	Strand	Codon change	Amino acid change	Syn/nonsyn/non-coding
T40MA011	NC_000913.3	118643	C	T	-	ATG>ATA	M>I	nonsyn
T40MA107	NC_000913.3	180366	A	T	+	GAT>GTT	D>V	nonsyn
T40MA153	NC_000913.3	219869	C	T	-	GCG>ACG	A>T	nonsyn
T40MA074	NC_000913.3	281817	G	A	-	GCC>GTC	A>V	nonsyn
T40MA151	NC_000913.3	282234	G	C				non-coding
T40MA106	NC_000913.3	317515	A	C				non-coding
T40MA114	NC_000913.3	416788	C	T	-	CCG>CCA	P>P	syn
T40MA070	NC_000913.3	501663	C	T	-	GAA>AAA	E>K	nonsyn
T40MA010	NC_000913.3	568689	A	G				non-coding
T40MA151	NC_000913.3	607626	T	G				non-coding
T40MA054	NC_000913.3	661077	T	C	-	GAG>GGG	E>G	nonsyn
T40MA112	NC_000913.3	758559	T	A				non-coding
T40MA062	NC_000913.3	759534	G	A	+	GAC>AAC	D>N	nonsyn
T40MA135	NC_000913.3	842460	C	T	+	AGC>AGT	S>S	syn
T40MA127	NC_000913.3	936819	T	A	+	CTG>CAG	L>Q	nonsyn
T40MA134	NC_000913.3	1020955	T	C				non-coding
T40MA121	NC_000913.3	1052015	A	G	+	ACC>GCC	T>A	nonsyn
T40MA123	NC_000913.3	1054172	C	T	-	GTG>GTA	V>V	syn
T40MA035	NC_000913.3	1113496	C	T				non-coding
T40MA048	NC_000913.3	1121533	A	G				non-coding
T40MA093	NC_000913.3	1202210	A	G				non-coding
T40MA115	NC_000913.3	1223581	C	T	+	GGC>GGT	G>G	syn
T40MA198	NC_000913.3	1236830	G	T	-	CGT>AGT	R>S	nonsyn
T40MA173	NC_000913.3	1257729	T	G	-	GAA>GAC	E>D	nonsyn
T40MA054	NC_000913.3	1278038	C	G	+	CAA>GAA	Q>E	nonsyn
T40MA188	NC_000913.3	1342138	A	T	+	AAA>ATA	K>I	nonsyn
T40MA069	NC_000913.3	1354033	C	T	-	ATG>ATA	M>I	nonsyn
T40MA185	NC_000913.3	1373126	C	A	+	ACC>ACA	T>T	syn
T40MA040	NC_000913.3	1393279	C	A	+	TCT>TAT	S>Y	nonsyn
T40MA121	NC_000913.3	1461902	T	A	+	TTG>TAG	L>*	nonsyn
T40MA055	NC_000913.3	1513212	G	T	+	CCG>CCT	P>P	syn
T40MA139	NC_000913.3	1543069	G	C	-	GCC>GGC	A>G	nonsyn
T40MA147	NC_000913.3	1543790	A	C	-	TCC>GCC	S>A	nonsyn
T40MA017	NC_000913.3	1560796	G	A	-	GCC>GTC	A>V	nonsyn
T40MA149	NC_000913.3	1597306	A	C	-	TTG>GTG	L>V	nonsyn
T40MA107	NC_000913.3	1610725	A	G				non-coding
T40MA056	NC_000913.3	1616653	T	C	+	TTT>TTC	F>F	syn
T40MA121	NC_000913.3	1631385	C	A	-	GTA>TTA	V>L	nonsyn
T40MA132	NC_000913.3	1648392	A	G				non-coding
T40MA055	NC_000913.3	1723839	A	C	+	GTA>GTC	V>V	syn
T40MA088	NC_000913.3	1793844	A	C	-	GTG>GGG	V>G	nonsyn
T40MA145	NC_000913.3	1819675	T	A	-	CAG>CTG	Q>L	nonsyn
T40MA101	NC_000913.3	1848794	C	A				non-coding
T40MA064	NC_000913.3	1926792	G	A	-	ACG>ATG	T>M	nonsyn
T40MA069	NC_000913.3	1981227	A	T	-	ATC>AAC	I>N	nonsyn
T40MA059	NC_000913.3	1991008	G	A	-	AAC>AAT	N>N	syn
T40MA183	NC_000913.3	2029926	G	A	+	GCC>ACC	A>T	nonsyn
T40MA071	NC_000913.3	2046692	C	G	+	GAC>GAG	D>E	nonsyn
T40MA067	NC_000913.3	2135846	G	A	-	CGC>TGC	R>C	nonsyn
T40MA085	NC_000913.3	2158711	A	T	+	CAG>CTG	Q>L	nonsyn
T40MA106	NC_000913.3	2163785	G	A	+	GGC>AGC	G>S	nonsyn
T40MA040	NC_000913.3	2178644	G	A				non-coding
T40MA103	NC_000913.3	2192461	C	A				non-coding
T40MA023	NC_000913.3	2309497	T	C	-	GTA>GTG	V>V	syn
T40MA035	NC_000913.3	2383867	C	A	+	AAC>AAA	N>K	nonsyn
T40MA029	NC_000913.3	2449612	A	C	-	CCT>CCG	P>P	syn
T40MA010	NC_000913.3	2464008	G	A	+	GCT>ACT	A>T	nonsyn
T40MA093	NC_000913.3	2516001	A	C	-	ATC>AGC	I>S	nonsyn
T40MA040	NC_000913.3	2518173	A	T				non-coding
T40MA131	NC_000913.3	2547149	G	A	+	CTG>CTA	L>L	syn
T40MA146	NC_000913.3	2582282	T	A	-	ATC>TTC	I>F	nonsyn
T40MA039	NC_000913.3	2710504	G	T	+	GAC>TAC	D>Y	nonsyn
T40MA185	NC_000913.3	2715250	T	C	-	AAA>AGA	K>R	nonsyn
T40MA085	NC_000913.3	2757172	C	A	+	GGC>GGA	G>G	syn
T40MA036	NC_000913.3	2760347	T	C	+	TCA>CCA	S>P	nonsyn
T40MA115	NC_000913.3	2783916	T	C	-	ACG>GCG	T>A	nonsyn
T40MA055	NC_000913.3	2785462	T	C				non-coding
T40MA083	NC_000913.3	2803707	T	G	+	CTG>CGG	L>R	nonsyn
T40MA149	NC_000913.3	2876709	C	A	+	TTC>TTA	F>L	nonsyn
T40MA181	NC_000913.3	2946782	G	A	-	CAG>TAG	Q>*	nonsyn
T40MA040	NC_000913.3	2979122	C	A	+	ACC>ACA	T>T	syn
T40MA115	NC_000913.3	2985102	A	C	-	CTG>CGG	L>R	nonsyn
T40MA121	NC_000913.3	2995312	A	C				non-coding
T40MA161	NC_000913.3	2995991	T	C	-	ATA>ATG	I>M	nonsyn
T40MA161	NC_000913.3	2995991	T	C	-	AAA>GAA	K>E	nonsyn
T40MA192	NC_000913.3	3072850	A	T	-	TTG>TAG	L>*	nonsyn
T40MA093	NC_000913.3	3099597	G	A				non-coding
T40MA199	NC_000913.3	3101955	C	A	-	AGC>ATC	S>I	nonsyn
T40MA038	NC_000913.3	3132120	C	T	-	GTC>ATC	V>I	nonsyn
T40MA085	NC_000913.3	3198614	G	C	-	TCG>TGG	S>W	nonsyn
T40MA023	NC_000913.3	3269282	A	G	+	AGA>GGA	R>G	nonsyn
T40MA009	NC_000913.3	3318740	G	A	+	GGA>GAA	G>E	nonsyn
T40MA125	NC_000913.3	3319667	T	A	+	CTG>CAG	L>Q	nonsyn
T40MA151	NC_000913.3	3361057	T	C				non-coding
T40MA059	NC_000913.3	3371472	A	C	-	GTG>GGG	V>G	nonsyn
T40MA080	NC_000913.3	3383301	G	A				non-coding
T40MA194	NC_000913.3	3407036	G	A	+	GGC>AGC	G>S	nonsyn
T40MA031	NC_000913.3	3408514	T	A	+	GTA>GAA	V>E	nonsyn
T40MA045	NC_000913.3	3476273	A	C	-	GAT>GAG	D>E	nonsyn
T40MA039	NC_000913.3	3569797	C	T	-	GGT>GAT	G>D	nonsyn
T40MA036	NC_000913.3	3631369	C	A	-	GCG>TCG	A>S	nonsyn
T40MA080	NC_000913.3	3668492	G	A	-	CCG>TCG	P>S	nonsyn
T40MA019	NC_000913.3	3769086	A	G				non-coding
T40MA165	NC_000913.3	3916020	T	G	-	GAA>GAC	E>D	nonsyn
T40MA074	NC_000913.3	3953711	G	T	+	GCG>GCT	A>A	syn
T40MA040	NC_000913.3	3984297	A	G				non-coding
T40MA137	NC_000913.3	3999593	T	G	+	CAT>CAG	H>Q	nonsyn
T40MA103	NC_000913.3	4135245	G	A	+	GCC>ACC	A>T	nonsyn
T40MA025	NC_000913.3	4324108	A	C	-	TTC>TGC	F>C	nonsyn
T40MA177	NC_000913.3	4324391	C	T	-	GCG>ACG	A>T	nonsyn
T40MA065	NC_000913.3	4340682	C	T				non-coding
T40MA164	NC_000913.3	4362603	C	T				non-coding
T40MA189	NC_000913.3	4369133	A	C	+	CAG>CCG	Q>P	nonsyn
T40MA161	NC_000913.3	4408522	C	T	+	GCC>GCT	A>A	syn
T40MA147	NC_000913.3	4411832	C	T	+	ACC>ACT	T>T	syn
T40MA005	NC_000913.3	4514645	C	T	-	GGA>GAA	G>E	nonsyn

## Sheet: S5
Table S5. Details of small indels of the control MA lines
Lines	Scaffold	Position	Reference	Mutation	Insertion/Deletion	SSR
T40MA033	NC_000913.3	4410044	GT	G	DEL	9t
T40MA074	NC_000913.3	1212080	AC	A	DEL	8c
T40MA085	NC_000913.3	3198613	C	CT	INS	-
T40MA085	NC_000913.3	3198615	ACGG	A	DEL	-
T40MA089	NC_000913.3	1340455	GGC	G	DEL	4gc
T40MA102	NC_000913.3	1638712	G	GA	INS	8a
T40MA108	NC_000913.3	3722203	TA	T	DEL	7a
T40MA139	NC_000913.3	3006444	A	ATTAGGTAT	INS	-
T40MA143	NC_000913.3	1622816	G	GA	INS	8a
T40MA155	NC_000913.3	780841	C	CT	INS	-
T40MA155	NC_000913.3	1093352	T	TG	INS	6g
T40MA156	NC_000913.3	3429097	C	CT	INS	7t
T40MA175	NC_000913.3	1840866	TCCACGCAAA	T	DEL	-
T40MA179	NC_000913.3	3156901	GA	G	DEL	6a

## Sheet: S6
Table S6. Mutation enrichment tests on all genes of the control MA lines (P value after Bonferroni correction: 0.05/4465=1.119821e-05)
Gene	Start	End	Strands	Length	Observed number of mutations in the gene	Sum of (number of lines × cell divisions in all control MA lines)	Expected mutation number of the locus across all lines	Poisson cumulative probability of > observed mutations in the gene	Significant
narU	1542672	1544060	-	1389	2	156086	0.0315133	5.09415e-06	Yes
argG	3318637	3319980	+	1344	2	156086	0.0304923	4.61844e-06	Yes
alaW	2518156	2518231	-	76	1	156086	0.00172427	1.48484e-06	Yes
pheU	4362551	4362626	-	76	1	156086	0.00172427	1.48484e-06	Yes
nadC	117752	118645	-	894	1	156086	0.0202828	0.000202936	No
dgt	179237	180754	+	1518	1	156086	0.03444	0.000579613	No
rcsF	219591	219995	-	405	1	156086	0.00918853	4.19568e-05	No
yagA	280829	281983	-	1155	1	156086	0.0262043	0.000337394	No
sbcD	415750	416952	-	1203	1	156086	0.0272933	0.000365755	No
ybaL	501562	503238	-	1677	1	156086	0.0380473	0.000705699	No
ybeF	660425	661378	-	954	1	156086	0.0216441	0.000230881	No
sucA	758706	761507	+	2802	1	156086	0.063571	0.00193701	No
rlmF	842332	843258	+	927	1	156086	0.0210315	0.000218086	No
ftsK	933224	937213	+	3990	1	156086	0.090524	0.00385823	No
ymcE	1051847	1052077	+	231	1	156086	0.00524086	1.36854e-05	No
torS	1053434	1056178	-	2745	1	156086	0.0622778	0.0018606	No
ycgB	1235709	1237241	-	1533	1	156086	0.0347803	0.000590991	No
ychF	1256721	1257812	-	1092	1	156086	0.024775	0.000301878	No
narK	1277957	1279348	+	1392	1	156086	0.0315813	0.000488313	No
pyrF	1341921	1342658	+	738	1	156086	0.0167435	0.000138618	No
sapC	1353628	1354518	-	891	1	156086	0.0202148	0.000201586	No
ycjN	1371909	1373201	+	1293	1	156086	0.0293352	0.000421955	No
mppA	1393227	1394840	+	1614	1	156086	0.036618	0.000654294	No
paaJ	1460893	1462098	+	1206	1	156086	0.0273614	0.000367565	No
ydcT	1512817	1513830	+	1014	1	156086	0.0230054	0.000260599	No
ddpB	1559907	1560929	-	1023	1	156086	0.0232095	0.00026521	No
yneK	1615763	1616878	+	1116	1	156086	0.0253195	0.000315179	No
ydfJ	1631002	1632285	-	1284	1	156086	0.029131	0.000416158	No
ydhK	1722121	1724133	+	2013	1	156086	0.0456704	0.00101168	No
btuE	1793558	1794109	-	552	1	156086	0.0125236	7.77689e-05	No
chbA	1819455	1819805	-	351	1	156086	0.00796339	3.154e-05	No
ptrB	1926779	1928839	-	2061	1	156086	0.0467594	0.00105973	No
otsA	1980188	1981612	-	1425	1	156086	0.03233	0.000511486	No
yecA	1990954	1991619	-	666	1	156086	0.01511	0.000113013	No
yedA	2029539	2030459	+	921	1	156086	0.0208954	0.000215291	No
yeeJ	2044938	2052014	+	7077	1	156086	0.160561	0.0115898	No
wzb	2135655	2136098	-	444	1	156086	0.0100733	5.03968e-05	No
mdtC	2158386	2161463	+	3078	1	156086	0.0698328	0.00232771	No
baeS	2162876	2164279	+	1404	1	156086	0.0318536	0.000496679	No
ada	2309341	2310405	-	1065	1	156086	0.0241624	0.000287252	No
elaD	2382713	2383924	+	1212	1	156086	0.0274975	0.000371197	No
yfcO	2449228	2450049	-	822	1	156086	0.0186493	0.000171751	No
yfdF	2463012	2464070	+	1059	1	156086	0.0240263	0.00028405	No
pdeA	2515643	2517832	-	2190	1	156086	0.0496861	0.00119422	No
murP	2546673	2548097	+	1425	1	156086	0.03233	0.000511486	No
ypfG	2581734	2582777	-	1044	1	156086	0.023686	0.000276123	No
nadB	2710420	2712042	+	1623	1	156086	0.0368222	0.000661522	No
yfiE	2714439	2715320	-	882	1	156086	0.0200106	0.000197561	No
intA	2756159	2757400	+	1242	1	156086	0.0281782	0.000389625	No
yfjI	2758985	2760394	+	1410	1	156086	0.0319897	0.000500888	No
ypjB	2783638	2784429	-	792	1	156086	0.0179687	0.000159516	No
nrdF	2803502	2804461	+	960	1	156086	0.0217802	0.000233773	No
iap	2876581	2877618	+	1038	1	156086	0.0235499	0.000272983	No
mltA	2946081	2947178	-	1098	1	156086	0.0249111	0.000305177	No
lysR	2979021	2979956	+	936	1	156086	0.0212357	0.000222311	No
yqeF	2984411	2985592	-	1182	1	156086	0.0268169	0.000353209	No
epd	3072672	3073691	-	1020	1	156086	0.0231415	0.000263669	No
yggL	3101807	3102133	-	327	1	156086	0.00741889	2.73842e-05	No
yghQ	3131341	3132408	-	1068	1	156086	0.0242305	0.000288859	No
glnE	3196801	3199641	-	2841	1	156086	0.0644558	0.00199014	No
yhaC	3268415	3269602	+	1188	1	156086	0.026953	0.000356771	No
nanT	3371084	3372574	-	1491	1	156086	0.0338274	0.000559406	No
accC	3405917	3407266	+	1350	1	156086	0.0306284	0.000459582	No
panF	3407607	3409058	+	1452	1	156086	0.0329426	0.000530836	No
yheO	3475718	3476440	-	723	1	156086	0.0164032	0.000133071	No
glgX	3569346	3571319	-	1974	1	156086	0.0447856	0.000973428	No
yhiJ	3630968	3632590	-	1623	1	156086	0.0368222	0.000661522	No
ccp	3667791	3669188	-	1398	1	156086	0.0317174	0.000492488	No
atpD	3915993	3917375	-	1383	1	156086	0.0313771	0.000482085	No
ilvD	3953478	3955328	+	1851	1	156086	0.041995	0.000857486	No
uvrD	3997983	4000145	+	2163	1	156086	0.0490735	0.00116543	No
katG	4133835	4136015	+	2181	1	156086	0.0494819	0.00118459	No
phnD	4323336	4324352	-	1017	1	156086	0.0230734	0.000262132	No
phnC	4324377	4325165	-	789	1	156086	0.0179006	0.000158317	No
fxsA	4368664	4369140	+	477	1	156086	0.010822	5.81376e-05	No
rnr	4406654	4409095	+	2442	1	156086	0.0554034	0.00147924	No
yjfK	4411302	4411961	+	660	1	156086	0.0149739	0.000110996	No
fecA	4514353	4516677	-	2325	1	156086	0.052749	0.00134326	No
thrL	190	255	+	66	0	156086	0.00149739	0.00149627	No
thrA	337	2799	+	2463	0	156086	0.0558799	0.0543473	No
thrB	2801	3733	+	933	0	156086	0.0211676	0.0209452	No
thrC	3734	5020	+	1287	0	156086	0.0291991	0.0287769	No
yaaX	5234	5530	+	297	0	156086	0.00673825	0.0067156	No
yaaA	5683	6459	-	777	0	156086	0.0176284	0.0174739	No
yaaJ	6529	7959	-	1431	0	156086	0.0324661	0.0319448	No
talB	8238	9191	+	954	0	156086	0.0216441	0.0214115	No
mog	9306	9893	+	588	0	156086	0.0133404	0.0132518	No
satP	9928	10494	-	567	0	156086	0.0128639	0.0127816	No
yaaW	10643	11356	-	714	0	156086	0.016199	0.0160685	No
mbiA	10830	11315	+	486	0	156086	0.0110262	0.0109657	No
yaaI	11382	11786	-	405	0	156086	0.00918853	0.00914644	No
dnaK	12163	14079	+	1917	0	156086	0.0434924	0.0425601	No
dnaJ	14168	15298	+	1131	0	156086	0.0256598	0.0253334	No
insL1	15445	16557	+	1113	0	156086	0.0252514	0.0249353	No
mokC	16751	16960	-	210	0	156086	0.00476442	0.00475309	No
hokC	16751	16903	-	153	0	156086	0.00347122	0.0034652	No
sokC	16952	17006	+	55	0	156086	0.00124782	0.00124705	No
nhaA	17489	18655	+	1167	0	156086	0.0264766	0.0261291	No
nhaR	18715	19620	+	906	0	156086	0.0205551	0.0203453	No
insB1	19811	20314	-	504	0	156086	0.0114346	0.0113695	No
insA1	20233	20508	-	276	0	156086	0.00626181	0.00624225	No
rpsT	20815	21078	-	264	0	156086	0.00598956	0.00597166	No
yaaY	21181	21399	+	219	0	156086	0.00496861	0.00495629	No
ribF	21407	22348	+	942	0	156086	0.0213718	0.0211451	No
ileS	22391	25207	+	2817	0	156086	0.0639113	0.0619118	No
lspA	25207	25701	+	495	0	156086	0.0112304	0.0111676	No
fkpB	25826	26275	+	450	0	156086	0.0102095	0.0101575	No
ispH	26277	27227	+	951	0	156086	0.021576	0.0213449	No
rihC	27293	28207	+	915	0	156086	0.0207593	0.0205453	No
dapB	28374	29195	+	822	0	156086	0.0186493	0.0184765	No
carA	29651	30799	+	1149	0	156086	0.0260682	0.0257314	No
carB	30817	34038	+	3222	0	156086	0.0730999	0.070492	No
caiF	34300	34695	+	396	0	156086	0.00898434	0.0089441	No
caiE	34781	35371	-	591	0	156086	0.0134084	0.013319	No
caiD	35377	36162	-	786	0	156086	0.0178326	0.0176745	No
caiC	36271	37824	-	1554	0	156086	0.0352567	0.0346424	No
caiB	37898	39115	-	1218	0	156086	0.0276336	0.0272553	No
caiA	39244	40386	-	1143	0	156086	0.0259321	0.0255987	No
caiT	40417	41931	-	1515	0	156086	0.0343719	0.0337879	No
fixA	42403	43173	+	771	0	156086	0.0174922	0.0173401	No
fixB	43188	44129	+	942	0	156086	0.0213718	0.0211451	No
fixC	44180	45466	+	1287	0	156086	0.0291991	0.0287769	No
fixX	45463	45750	+	288	0	156086	0.00653406	0.00651276	No
yaaU	45807	47138	+	1332	0	156086	0.03022	0.029768	No
kefF	47246	47776	+	531	0	156086	0.0120472	0.0119749	No
kefC	47769	49631	+	1863	0	156086	0.0422672	0.0413864	No
folA	49823	50302	+	480	0	156086	0.0108901	0.010831	No
apaH	50380	51222	-	843	0	156086	0.0191258	0.018944	No
apaG	51229	51606	-	378	0	156086	0.00857596	0.00853929	No
rsmA	51609	52430	-	822	0	156086	0.0186493	0.0184765	No
pdxA	52427	53416	-	990	0	156086	0.0224608	0.0222105	No
surA	53416	54702	-	1287	0	156086	0.0291991	0.0287769	No
lptD	54755	57109	-	2355	0	156086	0.0534296	0.0520273	No
djlA	57364	58179	+	816	0	156086	0.0185132	0.0183429	No
yabP	58474	59124	+	651	0	156086	0.0147697	0.0146612	No
yabQ	59121	59279	+	159	0	156086	0.00360735	0.00360085	No
rluA	59687	60346	-	660	0	156086	0.0149739	0.0148623	No
rapA	60358	63264	-	2907	0	156086	0.0659532	0.0638253	No
polB	63429	65780	-	2352	0	156086	0.0533615	0.0519628	No
araD	65855	66550	-	696	0	156086	0.0157907	0.0156666	No
araA	66835	68337	-	1503	0	156086	0.0340997	0.0335248	No
araB	68348	70048	-	1701	0	156086	0.0385918	0.0378566	No
araC	70387	71265	+	879	0	156086	0.0199425	0.019745	No
yabI	71351	72115	+	765	0	156086	0.0173561	0.0172064	No
thiQ	72229	72927	-	699	0	156086	0.0158587	0.0157336	No
thiP	72911	74521	-	1611	0	156086	0.0365499	0.03589	No
thiB	74497	75480	-	984	0	156086	0.0223247	0.0220774	No
sroA	75516	75608	-	93	0	156086	0.00210996	0.00210773	No
sgrR	75644	77299	-	1656	0	156086	0.0375709	0.0368738	No
sgrS	77367	77593	+	227	0	156086	0.00515011	0.00513687	No
sgrT	77388	77519	+	132	0	156086	0.00299478	0.0029903	No
setA	77621	78799	+	1179	0	156086	0.0267488	0.0263942	No
leuD	78848	79453	-	606	0	156086	0.0137488	0.0136547	No
leuC	79464	80864	-	1401	0	156086	0.0317855	0.0312857	No
leuB	80867	81958	-	1092	0	156086	0.024775	0.0244706	No
leuA	81958	83529	-	1572	0	156086	0.0356651	0.0350366	No
leuL	83622	83708	-	87	0	156086	0.00197383	0.00197189	No
leuO	84368	85312	+	945	0	156086	0.0214399	0.0212117	No
yabR	85467	85511	-	45	0	156086	0.00102095	0.00102043	No
ilvI	85630	87354	+	1725	0	156086	0.0391363	0.0383804	No
ilvH	87357	87848	+	492	0	156086	0.0111624	0.0111003	No
cra	88028	89032	+	1005	0	156086	0.0228012	0.0225432	No
mraZ	89634	90092	+	459	0	156086	0.0104137	0.0103596	No
rsmH	90094	91035	+	942	0	156086	0.0213718	0.0211451	No
ftsL	91032	91397	+	366	0	156086	0.00830371	0.00826933	No
ftsI	91413	93179	+	1767	0	156086	0.0400892	0.0392963	No
murE	93166	94653	+	1488	0	156086	0.0337593	0.0331958	No
murF	94650	96008	+	1359	0	156086	0.0308326	0.0303621	No
mraY	96002	97084	+	1083	0	156086	0.0245708	0.0242714	No
murD	97087	98403	+	1317	0	156086	0.0298797	0.0294377	No
ftsW	98403	99647	+	1245	0	156086	0.0282462	0.027851	No
murG	99644	100711	+	1068	0	156086	0.0242305	0.0239393	No
murC	100765	102240	+	1476	0	156086	0.0334871	0.0329326	No
ddlB	102233	103153	+	921	0	156086	0.0208954	0.0206786	No
ftsQ	103155	103985	+	831	0	156086	0.0188535	0.0186769	No
ftsA	103982	105244	+	1263	0	156086	0.0286546	0.0282479	No
ftsZ	105305	106456	+	1152	0	156086	0.0261363	0.0257977	No
lpxC	106557	107474	+	918	0	156086	0.0208273	0.0206119	No
secM	107705	108217	+	513	0	156086	0.0116388	0.0115713	No
secA	108279	110984	+	2706	0	156086	0.061393	0.0595464	No
mutT	111044	111433	+	390	0	156086	0.00884821	0.00880918	No
yacG	111649	111846	-	198	0	156086	0.00449217	0.00448209	No
zapD	111856	112599	-	744	0	156086	0.0168797	0.016738	No
coaE	112599	113219	-	621	0	156086	0.0140891	0.0139903	No
yacM	113244	113288	+	45	0	156086	0.00102095	0.00102043	No
guaC	113444	114487	+	1044	0	156086	0.023686	0.0234077	No
hofC	114522	115724	-	1203	0	156086	0.0272933	0.0269242	No
hofB	115714	117099	-	1386	0	156086	0.0314452	0.0309559	No
ppdD	117109	117549	-	441	0	156086	0.0100053	0.0099554	No
ampD	118733	119284	+	552	0	156086	0.0125236	0.0124455	No
ampE	119281	120135	+	855	0	156086	0.019398	0.0192111	No
aroP	120178	121551	-	1374	0	156086	0.0311729	0.0306921	No
pdhR	122092	122856	+	765	0	156086	0.0173561	0.0172064	No
aceE	123017	125680	+	2664	0	156086	0.0604401	0.0586498	No
aceF	125695	127587	+	1893	0	156086	0.0429479	0.0420387	No
lpd	127912	129336	+	1425	0	156086	0.03233	0.031813	No
yacH	129407	131260	-	1854	0	156086	0.042063	0.0411907	No
acnB	131615	134212	+	2598	0	156086	0.0589427	0.0572392	No
yacL	134388	134750	+	363	0	156086	0.00823564	0.00820182	No
speD	134788	135582	-	795	0	156086	0.0180367	0.0178751	No
speE	135598	136464	-	867	0	156086	0.0196703	0.0194781	No
yacC	136570	136917	-	348	0	156086	0.00789533	0.00786424	No
cueO	137083	138633	+	1551	0	156086	0.0351887	0.0345767	No
gcd	138835	141225	-	2391	0	156086	0.0542464	0.0528013	No
hpt	141431	141967	+	537	0	156086	0.0121833	0.0121094	No
can	142008	142670	-	663	0	156086	0.015042	0.0149294	No
yadG	142779	143705	+	927	0	156086	0.0210315	0.0208119	No
yadH	143702	144472	+	771	0	156086	0.0174922	0.0173401	No
yadI	144577	145017	+	441	0	156086	0.0100053	0.0099554	No
yadE	145081	146310	+	1230	0	156086	0.0279059	0.0275201	No
panD	146314	146694	-	381	0	156086	0.00864402	0.00860677	No
rpnC	146968	147870	+	903	0	156086	0.020487	0.0202786	No
panC	147944	148795	-	852	0	156086	0.0193299	0.0191443	No
panB	148807	149601	-	795	0	156086	0.0180367	0.0178751	No
yadC	149715	150953	-	1239	0	156086	0.0281101	0.0277187	No
yadK	151003	151599	-	597	0	156086	0.0135446	0.0134533	No
yadL	151626	152231	-	606	0	156086	0.0137488	0.0136547	No
yadM	152243	152812	-	570	0	156086	0.012932	0.0128487	No
htrE	152829	155426	-	2598	0	156086	0.0589427	0.0572392	No
yadV	155461	156201	-	741	0	156086	0.0168116	0.0166711	No
yadN	156299	156883	-	585	0	156086	0.0132723	0.0131846	No
folK	157253	157732	-	480	0	156086	0.0108901	0.010831	No
pcnB	157729	159126	-	1398	0	156086	0.0317174	0.0312197	No
gluQ	159186	160112	-	927	0	156086	0.0210315	0.0208119	No
dksA	160149	160604	-	456	0	156086	0.0103456	0.0102923	No
sfsA	160782	161486	-	705	0	156086	0.0159948	0.0158676	No
thpR	161501	162031	-	531	0	156086	0.0120472	0.0119749	No
hrpB	162105	164534	+	2430	0	156086	0.0551312	0.053639	No
mrcB	164730	167264	+	2535	0	156086	0.0575134	0.0558907	No
fhuA	167484	169727	+	2244	0	156086	0.0509113	0.049637	No
fhuC	169778	170575	+	798	0	156086	0.0181048	0.0179419	No
fhuD	170575	171465	+	891	0	156086	0.0202148	0.0200118	No
fhuB	171462	173444	+	1983	0	156086	0.0449898	0.0439927	No
hemL	173602	174882	-	1281	0	156086	0.029063	0.0286447	No
yadX	175048	175095	+	48	0	156086	0.00108901	0.00108842	No
clcA	175107	176528	+	1422	0	156086	0.0322619	0.0317471	No
yadW	176552	176617	+	66	0	156086	0.00149739	0.00149627	No
erpA	176610	176954	+	345	0	156086	0.00782727	0.00779671	No
yadS	177001	177624	-	624	0	156086	0.0141571	0.0140574	No
btuF	177662	178462	-	801	0	156086	0.0181729	0.0180087	No
mtn	178455	179153	-	699	0	156086	0.0158587	0.0157336	No
degP	180884	182308	+	1425	0	156086	0.03233	0.031813	No
cdaR	182463	183620	+	1158	0	156086	0.0262724	0.0259303	No
yaeH	183709	184095	-	387	0	156086	0.00878015	0.00874172	No
yaeI	184257	185069	-	813	0	156086	0.0184451	0.0182761	No
dapD	185123	185947	-	825	0	156086	0.0187174	0.0185433	No
glnD	185978	188650	-	2673	0	156086	0.0606443	0.058842	No
map	188712	189506	-	795	0	156086	0.0180367	0.0178751	No
tff	189712	189847	+	136	0	156086	0.00308553	0.00308078	No
rpsB	189874	190599	+	726	0	156086	0.0164713	0.0163364	No
tsf	190857	191708	+	852	0	156086	0.0193299	0.0191443	No
pyrH	191855	192580	+	726	0	156086	0.0164713	0.0163364	No
frr	192872	193429	+	558	0	156086	0.0126598	0.01258	No
dxr	193521	194717	+	1197	0	156086	0.0271572	0.0267918	No
uppS	194903	195664	+	762	0	156086	0.017288	0.0171395	No
cdsA	195677	196534	+	858	0	156086	0.0194661	0.0192778	No
rseP	196546	197898	+	1353	0	156086	0.0306965	0.0302301	No
bamA	197928	200360	+	2433	0	156086	0.0551992	0.0537034	No
skp	200482	200967	+	486	0	156086	0.0110262	0.0109657	No
lpxD	200971	201996	+	1026	0	156086	0.0232776	0.0230088	No
fabZ	202101	202556	+	456	0	156086	0.0103456	0.0102923	No
lpxA	202560	203348	+	789	0	156086	0.0179006	0.0177414	No
lpxB	203348	204496	+	1149	0	156086	0.0260682	0.0257314	No
rnhB	204493	205089	+	597	0	156086	0.0135446	0.0134533	No
dnaE	205126	208608	+	3483	0	156086	0.0790213	0.0759798	No
accA	208621	209580	+	960	0	156086	0.0217802	0.0215447	No
ldcC	209679	211820	+	2142	0	156086	0.0485971	0.0474352	No
yaeR	211877	212266	+	390	0	156086	0.00884821	0.00880918	No
tilS	212331	213629	+	1299	0	156086	0.0294714	0.0290413	No
rof	213678	213932	-	255	0	156086	0.00578537	0.00576867	No
yaeP	213925	214125	-	201	0	156086	0.00456023	0.00454985	No
yaeQ	214291	214836	+	546	0	156086	0.0123875	0.0123111	No
arfB	214833	215255	+	423	0	156086	0.00959691	0.009551	No
nlpE	215269	215979	+	711	0	156086	0.016131	0.0160016	No
yaeF	216179	217003	-	825	0	156086	0.0187174	0.0185433	No
proS	217057	218775	-	1719	0	156086	0.0390002	0.0382495	No
trmO	218887	219594	-	708	0	156086	0.0160629	0.0159346	No
metQ	220113	220928	-	816	0	156086	0.0185132	0.0183429	No
metI	220968	221621	-	654	0	156086	0.0148378	0.0147282	No
metN	221614	222645	-	1032	0	156086	0.0234137	0.0231418	No
gmhB	222833	223408	+	576	0	156086	0.0130681	0.0129831	No
rrsH	223771	225312	+	1542	0	156086	0.0349845	0.0343796	No
ileV	225381	225457	+	77	0	156086	0.00174695	0.00174543	No
alaV	225500	225575	+	76	0	156086	0.00172427	0.00172278	No
rrlH	225759	228662	+	2904	0	156086	0.0658852	0.0637616	No
rrfH	228756	228875	+	120	0	156086	0.00272253	0.00271882	No
aspU	228928	229004	+	77	0	156086	0.00174695	0.00174543	No
dkgB	229167	229970	+	804	0	156086	0.0182409	0.0180756	No
yafC	229967	230881	-	915	0	156086	0.0207593	0.0205453	No
yafD	231122	231922	+	801	0	156086	0.0181729	0.0180087	No
yafE	231926	232549	+	624	0	156086	0.0141571	0.0140574	No
mltD	232597	233955	-	1359	0	156086	0.0308326	0.0303621	No
gloB	234027	234782	-	756	0	156086	0.0171519	0.0170057	No
yafS	234816	235538	+	723	0	156086	0.0164032	0.0162694	No
rnhA	235535	236002	-	468	0	156086	0.0106179	0.0105617	No
dnaQ	236067	236798	+	732	0	156086	0.0166074	0.0164703	No
aspV	236931	237007	+	77	0	156086	0.00174695	0.00174543	No
yafT	237335	238120	+	786	0	156086	0.0178326	0.0176745	No
ykfM	238257	238736	-	480	0	156086	0.0108901	0.010831	No
yafV	239419	240189	-	771	0	156086	0.0174922	0.0173401	No
ivy	240343	240816	+	474	0	156086	0.010754	0.0106964	No
fadE	240859	243303	-	2445	0	156086	0.0554715	0.053961	No
gmhA	243543	244121	+	579	0	156086	0.0131362	0.0130503	No
yafJ	244327	245094	+	768	0	156086	0.0174242	0.0172732	No
ldtF	245065	245805	-	741	0	156086	0.0168116	0.0166711	No
yafQ	245961	246239	-	279	0	156086	0.00632988	0.00630988	No
dinJ	246242	246502	-	261	0	156086	0.0059215	0.005904	No
yafL	246712	247461	+	750	0	156086	0.0170158	0.0168718	No
rayT	247637	248134	+	498	0	156086	0.0112985	0.0112349	No
dinB	250898	251953	+	1056	0	156086	0.0239582	0.0236735	No
yafN	252005	252298	+	294	0	156086	0.00667019	0.00664799	No
yafO	252301	252699	+	399	0	156086	0.0090524	0.00901155	No
yafP	252709	253161	+	453	0	156086	0.0102775	0.0102249	No
pepD	254259	255716	-	1458	0	156086	0.0330787	0.0325376	No
gpt	255977	256435	+	459	0	156086	0.0104137	0.0103596	No
frsA	256527	257771	+	1245	0	156086	0.0282462	0.027851	No
insB9	257923	258426	-	504	0	156086	0.0114346	0.0113695	No
insA9	258345	258620	-	276	0	156086	0.00626181	0.00624225	No
phoE	259045	260100	-	1056	0	156086	0.0239582	0.0236735	No
proB	260388	261491	+	1104	0	156086	0.0250472	0.0247362	No
proA	261503	262756	+	1254	0	156086	0.0284504	0.0280495	No
thrW	262871	262946	+	76	0	156086	0.00172427	0.00172278	No
ykfI	263328	263669	-	342	0	156086	0.0077592	0.00772918	No
yafW	263690	264007	-	318	0	156086	0.0072147	0.00718873	No
ykfH	264026	264247	-	222	0	156086	0.00503667	0.00502401	No
ykfG	264256	264732	-	477	0	156086	0.010822	0.0107637	No
yafX	264748	265206	-	459	0	156086	0.0104137	0.0103596	No
ykfF	265304	265543	-	240	0	156086	0.00544505	0.00543026	No
ykfB	265620	266087	-	468	0	156086	0.0106179	0.0105617	No
yafY	266110	266553	-	444	0	156086	0.0100733	0.0100228	No
yafZ	267184	268005	-	822	0	156086	0.0186493	0.0184765	No
ykfA	268097	268960	-	864	0	156086	0.0196022	0.0194113	No
perR	269289	270182	-	894	0	156086	0.0202828	0.0200785	No
insI1	270603	271754	+	1152	0	156086	0.0261363	0.0257977	No
eyeA	272580	272654	+	75	0	156086	0.00170158	0.00170013	No
ykfC	272847	273992	+	1146	0	156086	0.0260001	0.025665	No
insH1	274101	275081	-	981	0	156086	0.0222567	0.0220108	No
mmuP	275325	276728	+	1404	0	156086	0.0318536	0.0313516	No
mmuM	276715	277647	+	933	0	156086	0.0211676	0.0209452	No
afuC	277756	278802	-	1047	0	156086	0.023754	0.0234741	No
insB2	279178	279681	-	504	0	156086	0.0114346	0.0113695	No
insA2	279600	279875	-	276	0	156086	0.00626181	0.00624225	No
yagB	280385	280735	-	351	0	156086	0.00796339	0.00793177	No
yagE	282278	283186	+	909	0	156086	0.0206231	0.0204119	No
yagF	283201	285168	+	1968	0	156086	0.0446494	0.0436673	No
yagG	285395	286777	+	1383	0	156086	0.0313771	0.03089	No
yagH	286789	288399	+	1611	0	156086	0.0365499	0.03589	No
xynR	288404	289162	-	759	0	156086	0.01722	0.0170726	No
argF	289301	290305	-	1005	0	156086	0.0228012	0.0225432	No
argL	290275	290370	-	96	0	156086	0.00217802	0.00217565	No
ykgS	290510	290638	+	129	0	156086	0.00292672	0.00292244	No
insB3	290649	291152	-	504	0	156086	0.0114346	0.0113695	No
insA3	291071	291346	-	276	0	156086	0.00626181	0.00624225	No
yagJ	291500	292231	+	732	0	156086	0.0166074	0.0164703	No
yagK	292322	292948	-	627	0	156086	0.0142252	0.0141245	No
yagL	293220	293918	-	699	0	156086	0.0158587	0.0157336	No
yagM	293945	294799	-	855	0	156086	0.019398	0.0192111	No
ykgV	294918	295142	-	225	0	156086	0.00510474	0.00509173	No
yagN	295139	295579	-	441	0	156086	0.0100053	0.0099554	No
intF	295696	297096	-	1401	0	156086	0.0317855	0.0312857	No
yagP	297381	297791	-	411	0	156086	0.00932465	0.00928132	No
paoD	297770	298726	-	957	0	156086	0.0217122	0.0214781	No
paoC	298736	300934	-	2199	0	156086	0.0498903	0.0486662	No
paoB	300931	301887	-	957	0	156086	0.0217122	0.0214781	No
paoA	301884	302573	-	690	0	156086	0.0156545	0.0155326	No
yagU	302991	303605	+	615	0	156086	0.013953	0.0138561	No
ykgJ	303853	304182	-	330	0	156086	0.00748695	0.00745899	No
ecpE	304495	305205	-	711	0	156086	0.016131	0.0160016	No
ecpD	305174	306817	-	1644	0	156086	0.0372986	0.0366116	No
ecpC	306807	309332	-	2526	0	156086	0.0573092	0.0556979	No
ecpB	309358	310026	-	669	0	156086	0.0151781	0.0150635	No
ecpA	310084	310671	-	588	0	156086	0.0133404	0.0132518	No
ecpR	310746	311336	-	591	0	156086	0.0134084	0.013319	No
ykgL	312112	312339	+	228	0	156086	0.0051728	0.00515945	No
ykgO	312374	312514	-	141	0	156086	0.00319897	0.00319386	No
ykgM	312514	312777	-	264	0	156086	0.00598956	0.00597166	No
ykgR	313141	313242	-	102	0	156086	0.00231415	0.00231147	No
insE1	315291	315590	+	300	0	156086	0.00680632	0.00678321	No
insF1	315587	316453	+	867	0	156086	0.0196703	0.0194781	No
rclC	317726	318319	-	594	0	156086	0.0134765	0.0133861	No
rclB	318331	318567	-	237	0	156086	0.00537699	0.00536256	No
rclA	318676	320001	-	1326	0	156086	0.0300839	0.0296359	No
rclR	320227	321081	+	855	0	156086	0.019398	0.0192111	No
ykgE	321608	322327	+	720	0	156086	0.0163352	0.0162025	No
ykgF	322338	323765	+	1428	0	156086	0.0323981	0.0318789	No
ykgG	323758	324453	+	696	0	156086	0.0157907	0.0156666	No
ykgH	324696	325364	-	669	0	156086	0.0151781	0.0150635	No
betA	325577	327247	-	1671	0	156086	0.0379112	0.0372016	No
betB	327261	328733	-	1473	0	156086	0.033419	0.0328668	No
betI	328747	329334	-	588	0	156086	0.0133404	0.0132518	No
betT	329463	331496	+	2034	0	156086	0.0461468	0.0450983	No
yahV	331802	331876	+	75	0	156086	0.00170158	0.00170013	No
pdeL	332371	333459	+	1089	0	156086	0.0247069	0.0244042	No
yahB	333501	334433	-	933	0	156086	0.0211676	0.0209452	No
yahC	334525	335022	-	498	0	156086	0.0112985	0.0112349	No
yahD	335280	335885	+	606	0	156086	0.0137488	0.0136547	No
yahE	335925	336788	+	864	0	156086	0.0196022	0.0194113	No
yahF	336778	338325	+	1548	0	156086	0.0351206	0.034511	No
yahG	338325	339743	+	1419	0	156086	0.0321939	0.0316812	No
yahH	339769	340089	+	321	0	156086	0.00728276	0.0072563	No
yahI	340165	341115	+	951	0	156086	0.021576	0.0213449	No
yahJ	341125	342507	+	1383	0	156086	0.0313771	0.03089	No
yahK	342884	343933	+	1050	0	156086	0.0238221	0.0235406	No
yahL	344176	344991	+	816	0	156086	0.0185132	0.0183429	No
yahM	345404	345649	+	246	0	156086	0.00558118	0.00556563	No
yahN	345666	346337	-	672	0	156086	0.0152462	0.0151305	No
yahO	346484	346759	+	276	0	156086	0.00626181	0.00624225	No
prpR	346857	348443	-	1587	0	156086	0.0360054	0.0353649	No
prpB	348682	349572	+	891	0	156086	0.0202148	0.0200118	No
prpC	350012	351181	+	1170	0	156086	0.0265446	0.0261954	No
prpD	351215	352666	+	1452	0	156086	0.0329426	0.0324059	No
prpE	352706	354592	+	1887	0	156086	0.0428117	0.0419083	No
codB	354922	356181	+	1260	0	156086	0.0285865	0.0281818	No
codA	356171	357454	+	1284	0	156086	0.029131	0.0287108	No
cynR	357791	358690	-	900	0	156086	0.020419	0.0202119	No
cynT	358799	359458	+	660	0	156086	0.0149739	0.0148623	No
cynS	359489	359959	+	471	0	156086	0.0106859	0.010629	No
cynX	359992	361146	+	1155	0	156086	0.0262043	0.025864	No
lacA	361249	361860	-	612	0	156086	0.0138849	0.0137889	No
lacY	361926	363179	-	1254	0	156086	0.0284504	0.0280495	No
lacZ	363231	366305	-	3075	0	156086	0.0697648	0.0673868	No
lacI	366428	367510	-	1083	0	156086	0.0245708	0.0242714	No
mhpR	367587	368420	-	834	0	156086	0.0189216	0.0187437	No
mhpA	368611	370275	+	1665	0	156086	0.0377751	0.0370705	No
mhpB	370277	371221	+	945	0	156086	0.0214399	0.0212117	No
mhpC	371239	372105	+	867	0	156086	0.0196703	0.0194781	No
mhpD	372115	372924	+	810	0	156086	0.0183771	0.0182092	No
mhpF	372921	373871	+	951	0	156086	0.021576	0.0213449	No
mhpE	373868	374881	+	1014	0	156086	0.0230054	0.0227427	No
mhpT	375459	376670	+	1212	0	156086	0.0274975	0.0271229	No
yaiL	376772	377311	+	540	0	156086	0.0122514	0.0121766	No
frmB	377535	378368	-	834	0	156086	0.0189216	0.0187437	No
frmA	378462	379571	-	1110	0	156086	0.0251834	0.0248689	No
frmR	379606	379881	-	276	0	156086	0.00626181	0.00624225	No
yaiO	380069	380842	-	774	0	156086	0.0175603	0.017407	No
insC1	381351	381716	+	366	0	156086	0.00830371	0.00826933	No
insD1	381674	382579	+	906	0	156086	0.0205551	0.0203453	No
yaiP	382739	383935	-	1197	0	156086	0.0271572	0.0267918	No
ykiC	383960	384079	+	120	0	156086	0.00272253	0.00271882	No
yaiS	384059	384616	-	558	0	156086	0.0126598	0.01258	No
tauA	385232	386194	+	963	0	156086	0.0218483	0.0216113	No
tauB	386207	386974	+	768	0	156086	0.0174242	0.0172732	No
tauC	386971	387798	+	828	0	156086	0.0187854	0.0186101	No
tauD	387795	388646	+	852	0	156086	0.0193299	0.0191443	No
hemB	388753	389727	-	975	0	156086	0.0221205	0.0218777	No
ytiB	391592	391648	-	57	0	156086	0.0012932	0.00129236	No
insF2	391739	392605	-	867	0	156086	0.0196703	0.0194781	No
insE2	392602	392901	-	300	0	156086	0.00680632	0.00678321	No
iprA	394506	395129	+	624	0	156086	0.0141571	0.0140574	No
ampH	395130	396287	-	1158	0	156086	0.0262724	0.0259303	No
sbmA	396639	397859	+	1221	0	156086	0.0277017	0.0273215	No
yaiW	397872	398966	+	1095	0	156086	0.0248431	0.024537	No
yaiY	399025	399333	-	309	0	156086	0.00701051	0.00698599	No
yaiZ	399593	399805	+	213	0	156086	0.00483249	0.00482083	No
ddlA	399829	400923	-	1095	0	156086	0.0248431	0.024537	No
iraP	401386	401646	+	261	0	156086	0.0059215	0.005904	No
phoA	401747	403162	+	1416	0	156086	0.0321258	0.0316153	No
psiF	403281	403601	+	321	0	156086	0.00728276	0.0072563	No
dgcC	403703	404818	+	1116	0	156086	0.0253195	0.0250017	No
proC	404835	405644	-	810	0	156086	0.0183771	0.0182092	No
yaiI	405764	406222	+	459	0	156086	0.0104137	0.0103596	No
aroL	406405	406929	+	525	0	156086	0.0119111	0.0118404	No
yaiA	406979	407170	+	192	0	156086	0.00435604	0.00434657	No
aroM	407428	408105	+	678	0	156086	0.0153823	0.0152646	No
ppnP	408177	408461	+	285	0	156086	0.006466	0.00644514	No
ykiD	408947	409030	+	84	0	156086	0.00190577	0.00190395	No
rdgC	409108	410019	-	912	0	156086	0.0206912	0.0204786	No
mak	410144	411052	+	909	0	156086	0.0206231	0.0204119	No
araJ	411297	412481	-	1185	0	156086	0.026885	0.0265268	No
sbcC	412607	415753	-	3147	0	156086	0.0713983	0.068909	No
phoB	417142	417831	+	690	0	156086	0.0156545	0.0155326	No
phoR	417889	419184	+	1296	0	156086	0.0294033	0.0289752	No
brnQ	419591	420910	+	1320	0	156086	0.0299478	0.0295038	No
proY	420986	422359	+	1374	0	156086	0.0311729	0.0306921	No
malZ	422518	424332	+	1815	0	156086	0.0411782	0.0403419	No
acpH	424337	424918	-	582	0	156086	0.0132043	0.0131175	No
queA	425011	426081	+	1071	0	156086	0.0242986	0.0240057	No
tgt	426137	427264	+	1128	0	156086	0.0255918	0.0252671	No
yajC	427287	427619	+	333	0	156086	0.00755501	0.00752655	No
secD	427647	429494	+	1848	0	156086	0.0419269	0.0410601	No
secF	429505	430476	+	972	0	156086	0.0220525	0.0218111	No
yajD	430605	430952	+	348	0	156086	0.00789533	0.00786424	No
tsx	431129	432013	-	885	0	156086	0.0200786	0.0198784	No
yajI	432312	432851	-	540	0	156086	0.0122514	0.0121766	No
nrdR	433002	433451	+	450	0	156086	0.0102095	0.0101575	No
ribD	433455	434558	+	1104	0	156086	0.0250472	0.0247362	No
ribE	434647	435117	+	471	0	156086	0.0106859	0.010629	No
nusB	435137	435556	+	420	0	156086	0.00952884	0.00948359	No
thiL	435634	436611	+	978	0	156086	0.0221886	0.0219442	No
pgpA	436589	437107	+	519	0	156086	0.0117749	0.0117059	No
yajO	437161	438135	-	975	0	156086	0.0221205	0.0218777	No
dxs	438315	440177	-	1863	0	156086	0.0422672	0.0413864	No
ispA	440202	441101	-	900	0	156086	0.020419	0.0202119	No
xseB	441101	441343	-	243	0	156086	0.00551312	0.00549795	No
thiI	441549	442997	+	1449	0	156086	0.0328745	0.03234	No
yajL	443051	443641	-	591	0	156086	0.0134084	0.013319	No
panE	443604	444515	-	912	0	156086	0.0206912	0.0204786	No
yajQ	444683	445174	+	492	0	156086	0.0111624	0.0111003	No
yajR	445302	446666	-	1365	0	156086	0.0309687	0.0304941	No
cyoE	446815	447705	-	891	0	156086	0.0202148	0.0200118	No
cyoD	447717	448046	-	330	0	156086	0.00748695	0.00745899	No
cyoC	448046	448660	-	615	0	156086	0.013953	0.0138561	No
cyoB	448650	450641	-	1992	0	156086	0.0451939	0.0441879	No
cyoA	450663	451610	-	948	0	156086	0.021508	0.0212783	No
ampG	452070	453545	-	1476	0	156086	0.0334871	0.0329326	No
yajG	453589	454167	-	579	0	156086	0.0131362	0.0130503	No
bolA	454472	454789	+	318	0	156086	0.0072147	0.00718873	No
tig	455133	456431	+	1299	0	156086	0.0294714	0.0290413	No
clpP	456677	457300	+	624	0	156086	0.0141571	0.0140574	No
clpX	457426	458700	+	1275	0	156086	0.0289268	0.0285125	No
lon	458888	461242	+	2355	0	156086	0.0534296	0.0520273	No
hupB	461451	461723	+	273	0	156086	0.00619375	0.00617461	No
ppiD	461915	463786	+	1872	0	156086	0.0424714	0.0415821	No
ybaV	463937	464308	+	372	0	156086	0.00843983	0.00840432	No
fadM	464402	464800	+	399	0	156086	0.0090524	0.00901155	No
queC	464852	465547	-	696	0	156086	0.0157907	0.0156666	No
ybaE	465612	467312	-	1701	0	156086	0.0385918	0.0378566	No
cof	467412	468230	+	819	0	156086	0.0185812	0.0184097	No
decR	468383	468841	+	459	0	156086	0.0104137	0.0103596	No
mdlA	468871	470643	+	1773	0	156086	0.0402253	0.039427	No
mdlB	470636	472417	+	1782	0	156086	0.0404295	0.0396232	No
glnK	472598	472936	+	339	0	156086	0.00769114	0.00766164	No
amtB	472966	474252	+	1287	0	156086	0.0291991	0.0287769	No
tesB	474301	475161	-	861	0	156086	0.0195341	0.0193446	No
ybaY	475379	475951	+	573	0	156086	0.0130001	0.0129159	No
ybaZ	475982	476371	-	390	0	156086	0.00884821	0.00880918	No
ffs	476448	476561	+	114	0	156086	0.0025864	0.00258306	No
ybaA	476672	477025	+	354	0	156086	0.00803145	0.00799929	No
pdeB	477067	478617	-	1551	0	156086	0.0351887	0.0345767	No
ylaC	478781	479251	-	471	0	156086	0.0106859	0.010629	No
maa	479367	479918	-	552	0	156086	0.0125236	0.0124455	No
hha	480090	480308	-	219	0	156086	0.00496861	0.00495629	No
tomB	480334	480708	-	375	0	156086	0.0085079	0.00847181	No
acrB	481254	484403	-	3150	0	156086	0.0714663	0.0689724	No
acrA	484426	485619	-	1194	0	156086	0.0270891	0.0267255	No
acrR	485761	486408	+	648	0	156086	0.0147016	0.0145941	No
mscK	486536	489898	+	3363	0	156086	0.0762988	0.0734607	No
ybaM	490110	490271	-	162	0	156086	0.00367541	0.00366867	No
priC	490285	490812	-	528	0	156086	0.0119791	0.0119077	No
ybaN	490882	491259	+	378	0	156086	0.00857596	0.00853929	No
apt	491412	491963	+	552	0	156086	0.0125236	0.0124455	No
dnaX	492092	494023	+	1932	0	156086	0.0438327	0.0428859	No
ybaB	494076	494405	+	330	0	156086	0.00748695	0.00745899	No
recR	494405	495010	+	606	0	156086	0.0137488	0.0136547	No
htpG	495120	496994	+	1875	0	156086	0.0425395	0.0416474	No
adk	497175	497819	+	645	0	156086	0.0146336	0.014527	No
hemH	498055	499017	+	963	0	156086	0.0218483	0.0216113	No
aes	499014	499973	-	960	0	156086	0.0217802	0.0215447	No
gsk	500125	501429	+	1305	0	156086	0.0296075	0.0291735	No
fsr	503476	504696	-	1221	0	156086	0.0277017	0.0273215	No
ushA	504914	506566	+	1653	0	156086	0.0375028	0.0368083	No
ybaK	506603	507082	-	480	0	156086	0.0108901	0.010831	No
chiX	507204	507287	+	84	0	156086	0.00190577	0.00190395	No
ybaP	507286	508080	-	795	0	156086	0.0180367	0.0178751	No
ybaQ	508218	508559	+	342	0	156086	0.0077592	0.00772918	No
copA	508875	511379	-	2505	0	156086	0.0568328	0.0552479	No
glsA	511641	512573	+	933	0	156086	0.0211676	0.0209452	No
ybaT	512576	513868	+	1293	0	156086	0.0293352	0.0289091	No
cueR	513993	514400	+	408	0	156086	0.00925659	0.00921388	No
ybbJ	514401	514859	-	459	0	156086	0.0104137	0.0103596	No
qmcA	514856	515773	-	918	0	156086	0.0208273	0.0206119	No
fetA	515919	516596	+	678	0	156086	0.0153823	0.0152646	No
fetB	516583	517362	+	780	0	156086	0.0176964	0.0175408	No
cnoX	517425	518279	-	855	0	156086	0.019398	0.0192111	No
ybbO	518340	519149	-	810	0	156086	0.0183771	0.0182092	No
tesA	519139	519765	-	627	0	156086	0.0142252	0.0141245	No
ybbA	519733	520419	+	687	0	156086	0.0155865	0.0154656	No
ybbP	520416	522830	+	2415	0	156086	0.0547909	0.0533169	No
rhsD	523261	527541	+	4281	0	156086	0.0971262	0.0925585	No
ybbC	527581	527949	+	369	0	156086	0.00837177	0.00833682	No
ylbG	529645	530016	-	372	0	156086	0.00843983	0.00840432	No
selU	530132	531226	-	1095	0	156086	0.0248431	0.024537	No
allS	531295	532221	-	927	0	156086	0.0210315	0.0208119	No
allA	532451	532933	+	483	0	156086	0.0109582	0.0108983	No
allR	533011	533826	+	816	0	156086	0.0185132	0.0183429	No
gcl	533916	535697	+	1782	0	156086	0.0404295	0.0396232	No
hyi	535710	536486	+	777	0	156086	0.0176284	0.0174739	No
glxR	536586	537464	+	879	0	156086	0.0199425	0.019745	No
ybbW	537633	539087	+	1455	0	156086	0.0330106	0.0324717	No
allB	539147	540508	+	1362	0	156086	0.0309007	0.0304281	No
ybbY	540565	541866	+	1302	0	156086	0.0295394	0.0291074	No
glxK	541888	543033	+	1146	0	156086	0.0260001	0.025665	No
allE	543261	544046	-	786	0	156086	0.0178326	0.0176745	No
allC	544057	545292	-	1236	0	156086	0.028042	0.0276525	No
allD	545314	546363	-	1050	0	156086	0.0238221	0.0235406	No
fdrA	546680	548347	+	1668	0	156086	0.0378431	0.037136	No
ylbE	548357	549616	+	1260	0	156086	0.0285865	0.0281818	No
ylbF	549627	550442	+	816	0	156086	0.0185132	0.0183429	No
ybcF	550439	551332	+	894	0	156086	0.0202828	0.0200785	No
purK	551527	552594	-	1068	0	156086	0.0242305	0.0239393	No
purE	552591	553100	-	510	0	156086	0.0115707	0.0115041	No
lpxH	553218	553940	-	723	0	156086	0.0164032	0.0162694	No
ppiB	553943	554437	-	495	0	156086	0.0112304	0.0111676	No
cysS	554611	555996	+	1386	0	156086	0.0314452	0.0309559	No
ybcI	556032	556553	-	522	0	156086	0.011843	0.0117731	No
ybcJ	556661	556873	-	213	0	156086	0.00483249	0.00482083	No
folD	556875	557741	-	867	0	156086	0.0196703	0.0194781	No
sfmA	558212	558754	+	543	0	156086	0.0123194	0.0122439	No
sfmC	558974	559666	+	693	0	156086	0.0157226	0.0155996	No
sfmD	559697	562300	+	2604	0	156086	0.0590788	0.0573675	No
sfmH	562336	563319	+	984	0	156086	0.0223247	0.0220774	No
sfmF	563330	563845	+	516	0	156086	0.0117069	0.0116386	No
fimZ	563848	564480	-	633	0	156086	0.0143613	0.0142587	No
argU	564723	564799	+	77	0	156086	0.00174695	0.00174543	No
intD	564815	565978	-	1164	0	156086	0.0264085	0.0260629	No
insE3	566842	567141	+	300	0	156086	0.00680632	0.00678321	No
insF3	567138	568004	+	867	0	156086	0.0196703	0.0194781	No
emrE	568315	568647	+	333	0	156086	0.00755501	0.00752655	No
ylcJ	568695	568844	+	150	0	156086	0.00340316	0.00339737	No
ybcK	568902	570428	+	1527	0	156086	0.0346442	0.0340509	No
ybcL	570893	571444	+	552	0	156086	0.0125236	0.0124455	No
ybcM	571454	572251	+	798	0	156086	0.0181048	0.0179419	No
ylcH	572368	572469	+	102	0	156086	0.00231415	0.00231147	No
ybcN	572466	572921	+	456	0	156086	0.0103456	0.0102923	No
ninE	572921	573091	+	171	0	156086	0.0038796	0.00387209	No
ybcO	573084	573374	+	291	0	156086	0.00660213	0.00658038	No
rusA	573371	573733	+	363	0	156086	0.00823564	0.00820182	No
ylcG	573730	573870	+	141	0	156086	0.00319897	0.00319386	No
quuD	573956	574339	+	384	0	156086	0.00871209	0.00867425	No
insH2	574737	575717	-	981	0	156086	0.0222567	0.0220108	No
essD	577398	577613	+	216	0	156086	0.00490055	0.00488856	No
rrrD	577613	578110	+	498	0	156086	0.0112985	0.0112349	No
rzpD	578107	578568	+	462	0	156086	0.0104817	0.010427	No
rzoD	578327	578509	+	183	0	156086	0.00415185	0.00414325	No
borD	578600	578893	-	294	0	156086	0.00667019	0.00664799	No
ybcV	579184	579594	-	411	0	156086	0.00932465	0.00928132	No
ybcW	579880	580086	+	207	0	156086	0.00469636	0.00468535	No
ylcI	580251	580445	-	195	0	156086	0.00442411	0.00441433	No
nohD	580834	581379	+	546	0	156086	0.0123875	0.0123111	No
tfaD	581534	582097	+	564	0	156086	0.0127959	0.0127144	No
tfaX	582875	583060	+	186	0	156086	0.00421992	0.00421103	No
appY	583681	584430	+	750	0	156086	0.0170158	0.0168718	No
ompT	584680	585633	-	954	0	156086	0.0216441	0.0214115	No
envY	586147	586908	-	762	0	156086	0.017288	0.0171395	No
ybcH	587091	587981	-	891	0	156086	0.0202148	0.0200118	No
nfrA	587982	590954	-	2973	0	156086	0.0674506	0.0652261	No
nfrB	590941	593178	-	2238	0	156086	0.0507751	0.0495076	No
cusS	593328	594770	-	1443	0	156086	0.0327384	0.0322083	No
cusR	594760	595443	-	684	0	156086	0.0155184	0.0153986	No
cusC	595600	596973	+	1374	0	156086	0.0311729	0.0306921	No
cusF	597131	597463	+	333	0	156086	0.00755501	0.00752655	No
cusB	597479	598702	+	1224	0	156086	0.0277698	0.0273877	No
cusA	598714	601857	+	3144	0	156086	0.0713302	0.0688456	No
pheP	601959	603335	+	1377	0	156086	0.031241	0.030758	No
ybdG	603416	604663	-	1248	0	156086	0.0283143	0.0279172	No
nfsB	604771	605424	-	654	0	156086	0.0148378	0.0147282	No
ybdF	605518	605886	-	369	0	156086	0.00837177	0.00833682	No
ybdJ	605951	606199	-	249	0	156086	0.00564924	0.00563332	No
ybdK	606265	607383	-	1119	0	156086	0.0253876	0.025068	No
sokE	607734	607792	+	59	0	156086	0.00133858	0.00133768	No
hokE	607836	607988	+	153	0	156086	0.00347122	0.0034652	No
insL2	608065	609177	+	1113	0	156086	0.0252514	0.0249353	No
entD	609459	610079	-	621	0	156086	0.0140891	0.0139903	No
fepA	610254	612494	-	2241	0	156086	0.0508432	0.0495723	No
fes	612737	613939	+	1203	0	156086	0.0272933	0.0269242	No
ybdZ	613942	614160	+	219	0	156086	0.00496861	0.00495629	No
entF	614157	618038	+	3882	0	156086	0.0880737	0.0843067	No
fepE	618254	619387	+	1134	0	156086	0.0257279	0.0253997	No
fepC	619384	620199	-	816	0	156086	0.0185132	0.0183429	No
fepG	620196	621188	-	993	0	156086	0.0225289	0.022277	No
fepD	621185	622189	-	1005	0	156086	0.0228012	0.0225432	No
entS	622300	623550	+	1251	0	156086	0.0283823	0.0279833	No
fepB	623554	624510	-	957	0	156086	0.0217122	0.0214781	No
entC	624885	626060	+	1176	0	156086	0.0266808	0.026328	No
entE	626070	627680	+	1611	0	156086	0.0365499	0.03589	No
entB	627694	628551	+	858	0	156086	0.0194661	0.0192778	No
entA	628551	629297	+	747	0	156086	0.0169477	0.0168049	No
entH	629300	629713	+	414	0	156086	0.00939272	0.00934874	No
cstA	629894	631999	+	2106	0	156086	0.0477803	0.0466568	No
ybdD	632182	632379	+	198	0	156086	0.00449217	0.00448209	No
hcxA	632389	633477	-	1089	0	156086	0.0247069	0.0244042	No
ybdL	633586	634746	+	1161	0	156086	0.0263404	0.0259966	No
ybdM	634747	635376	-	630	0	156086	0.0142933	0.0141916	No
ybdN	635349	636569	-	1221	0	156086	0.0277017	0.0273215	No
ybdO	636716	637618	-	903	0	156086	0.020487	0.0202786	No
dsbG	637827	638573	-	747	0	156086	0.0169477	0.0168049	No
ahpC	638945	639508	+	564	0	156086	0.0127959	0.0127144	No
ahpF	639753	641318	+	1566	0	156086	0.035529	0.0349052	No
uspG	641439	641867	-	429	0	156086	0.00973303	0.00968582	No
ybdR	642088	643326	+	1239	0	156086	0.0281101	0.0277187	No
yldA	643330	643419	-	90	0	156086	0.0020419	0.00203981	No
rnk	643557	643967	-	411	0	156086	0.00932465	0.00928132	No
rna	644197	645003	-	807	0	156086	0.018309	0.0181424	No
citT	645117	646580	-	1464	0	156086	0.0332148	0.0326693	No
citG	646631	647509	-	879	0	156086	0.0199425	0.019745	No
citX	647484	648035	-	552	0	156086	0.0125236	0.0124455	No
citF	648039	649571	-	1533	0	156086	0.0347803	0.0341824	No
citE	649582	650490	-	909	0	156086	0.0206231	0.0204119	No
citD	650487	650783	-	297	0	156086	0.00673825	0.0067156	No
citC	650798	651856	-	1059	0	156086	0.0240263	0.02374	No
dpiB	652235	653893	+	1659	0	156086	0.0376389	0.0369394	No
dpiA	653862	654542	+	681	0	156086	0.0154503	0.0153316	No
dcuC	654583	655968	-	1386	0	156086	0.0314452	0.0309559	No
pagP	656557	657117	+	561	0	156086	0.0127278	0.0126472	No
cspE	657292	657501	+	210	0	156086	0.00476442	0.00475309	No
crcB	657555	657938	-	384	0	156086	0.00871209	0.00867425	No
tatE	658947	659150	+	204	0	156086	0.0046283	0.0046176	No
lipA	659251	660216	-	966	0	156086	0.0219163	0.0216779	No
lipB	661637	662278	-	642	0	156086	0.0145655	0.01446	No
ybeD	662379	662642	-	264	0	156086	0.00598956	0.00597166	No
dacA	662752	663963	-	1212	0	156086	0.0274975	0.0271229	No
rlpA	664102	665190	-	1089	0	156086	0.0247069	0.0244042	No
mrdB	665201	666313	-	1113	0	156086	0.0252514	0.0249353	No
mrdA	666316	668217	-	1902	0	156086	0.0431521	0.0422343	No
rlmH	668248	668715	-	468	0	156086	0.0106179	0.0105617	No
rsfS	668719	669036	-	318	0	156086	0.0072147	0.00718873	No
cobC	669296	669907	-	612	0	156086	0.0138849	0.0137889	No
nadD	669931	670572	-	642	0	156086	0.0145655	0.01446	No
holA	670574	671605	-	1032	0	156086	0.0234137	0.0231418	No
lptE	671605	672186	-	582	0	156086	0.0132043	0.0131175	No
leuS	672201	674783	-	2583	0	156086	0.0586024	0.0569183	No
ybeL	675018	675500	+	483	0	156086	0.0109582	0.0108983	No
ybeQ	675570	676547	-	978	0	156086	0.0221886	0.0219442	No
ybeR	676711	677418	+	708	0	156086	0.0160629	0.0159346	No
djlB	677415	678842	+	1428	0	156086	0.0323981	0.0318789	No
ybeT	678852	679406	-	555	0	156086	0.0125917	0.0125127	No
ybeU	679508	680215	+	708	0	156086	0.0160629	0.0159346	No
djlC	680212	681663	+	1452	0	156086	0.0329426	0.0324059	No
hscC	681723	683393	-	1671	0	156086	0.0379112	0.0372016	No
rihA	683477	684412	-	936	0	156086	0.0212357	0.0210118	No
gltL	684530	685255	-	726	0	156086	0.0164713	0.0163364	No
gltK	685255	685929	-	675	0	156086	0.0153142	0.0151975	No
gltJ	685929	686669	-	741	0	156086	0.0168116	0.0166711	No
sroC	686681	686843	-	163	0	156086	0.0036981	0.00369127	No
gltI	686839	687747	-	909	0	156086	0.0206231	0.0204119	No
insH3	687997	688977	-	981	0	156086	0.0222567	0.0220108	No
lnt	689343	690881	-	1539	0	156086	0.0349164	0.0343139	No
ybeX	690906	691784	-	879	0	156086	0.0199425	0.019745	No
ybeY	691874	692341	-	468	0	156086	0.0106179	0.0105617	No
ybeZ	692338	693378	-	1041	0	156086	0.0236179	0.0233412	No
miaB	693531	694955	-	1425	0	156086	0.03233	0.031813	No
ubiF	695101	696276	+	1176	0	156086	0.0266808	0.026328	No
glnX	696430	696504	-	75	0	156086	0.00170158	0.00170013	No
glnV	696542	696616	-	75	0	156086	0.00170158	0.00170013	No
metU	696664	696740	-	77	0	156086	0.00174695	0.00174543	No
glnW	696756	696830	-	75	0	156086	0.00170158	0.00170013	No
glnU	696865	696939	-	75	0	156086	0.00170158	0.00170013	No
leuW	696963	697047	-	85	0	156086	0.00192846	0.0019266	No
metT	697057	697133	-	77	0	156086	0.00174695	0.00174543	No
asnB	697513	699177	-	1665	0	156086	0.0377751	0.0370705	No
umpH	699574	700326	-	753	0	156086	0.0170839	0.0169388	No
nagC	700374	701594	-	1221	0	156086	0.0277017	0.0273215	No
nagA	701603	702751	-	1149	0	156086	0.0260682	0.0257314	No
nagB	702811	703611	-	801	0	156086	0.0181729	0.0180087	No
nagE	703944	705890	+	1947	0	156086	0.044173	0.0432116	No
glnS	706093	707757	+	1665	0	156086	0.0377751	0.0370705	No
chiP	708334	709740	+	1407	0	156086	0.0319216	0.0314175	No
chiQ	709790	710116	+	327	0	156086	0.00741889	0.00739143	No
fur	710200	710646	-	447	0	156086	0.0101414	0.0100902	No
uof	710639	710725	-	87	0	156086	0.00197383	0.00197189	No
fldA	710935	711465	-	531	0	156086	0.0120472	0.0119749	No
ybfE	711605	711898	-	294	0	156086	0.00667019	0.00664799	No
ybfF	712038	712802	-	765	0	156086	0.0173561	0.0172064	No
seqA	712987	713532	+	546	0	156086	0.0123875	0.0123111	No
pgm	713558	715198	+	1641	0	156086	0.0372306	0.036546	No
ybfP	715412	715906	+	495	0	156086	0.0112304	0.0111676	No
potE	716946	718265	-	1320	0	156086	0.0299478	0.0295038	No
speF	718262	720460	-	2199	0	156086	0.0498903	0.0486662	No
speFL	720718	720822	-	105	0	156086	0.00238221	0.00237938	No
kdpE	721056	721733	-	678	0	156086	0.0153823	0.0152646	No
kdpD	721730	724414	-	2685	0	156086	0.0609165	0.0590982	No
kdpC	724407	724979	-	573	0	156086	0.0130001	0.0129159	No
kdpB	724988	727036	-	2049	0	156086	0.0464871	0.0454232	No
kdpA	727059	728732	-	1674	0	156086	0.0379793	0.0372671	No
kdpF	728732	728821	-	90	0	156086	0.0020419	0.00203981	No
ybfA	729134	729340	+	207	0	156086	0.00469636	0.00468535	No
rhsC	729583	733776	+	4194	0	156086	0.0951523	0.0907656	No
ybfB	733776	734102	+	327	0	156086	0.00741889	0.00739143	No
ybfC	735650	736219	+	570	0	156086	0.012932	0.0128487	No
ybfQ	736445	736699	+	255	0	156086	0.00578537	0.00576867	No
ybfD	738092	738853	+	762	0	156086	0.017288	0.0171395	No
ybgA	739001	739510	+	510	0	156086	0.0115707	0.0115041	No
phr	739507	740925	+	1419	0	156086	0.0321939	0.0316812	No
dtpD	741075	742556	-	1482	0	156086	0.0336232	0.0330642	No
ybgI	742827	743570	+	744	0	156086	0.0168797	0.016738	No
pxpB	743593	744249	+	657	0	156086	0.0149058	0.0147953	No
pxpC	744243	745175	+	933	0	156086	0.0211676	0.0209452	No
pxpA	745165	745899	+	735	0	156086	0.0166755	0.0165372	No
nei	745935	746726	+	792	0	156086	0.0179687	0.0178082	No
abrB	746723	747769	-	1047	0	156086	0.023754	0.0234741	No
ybgO	747921	748982	-	1062	0	156086	0.0240944	0.0238064	No
ybgP	748979	749707	-	729	0	156086	0.0165394	0.0164033	No
ybgQ	749722	752169	-	2448	0	156086	0.0555396	0.0540254	No
ybgD	752229	752795	-	567	0	156086	0.0128639	0.0127816	No
gltA	753185	754468	-	1284	0	156086	0.029131	0.0287108	No
ybgV	754658	754690	-	33	0	156086	0.000748695	0.000748415	No
ybgU	754674	754781	-	108	0	156086	0.00245027	0.00244727	No
sdhC	755177	755566	+	390	0	156086	0.00884821	0.00880918	No
sdhD	755560	755907	+	348	0	156086	0.00789533	0.00786424	No
sdhA	755907	757673	+	1767	0	156086	0.0400892	0.0392963	No
sdhB	757689	758405	+	717	0	156086	0.0162671	0.0161355	No
sucB	761522	762739	+	1218	0	156086	0.0276336	0.0272553	No
sucC	763014	764180	+	1167	0	156086	0.0264766	0.0261291	No
sucD	764180	765049	+	870	0	156086	0.0197383	0.0195448	No
sdhX	765050	765150	+	101	0	156086	0.00229146	0.00228884	No
mngR	765153	765875	-	723	0	156086	0.0164032	0.0162694	No
mngA	765984	767960	+	1977	0	156086	0.0448536	0.0438626	No
mngB	767978	770611	+	2634	0	156086	0.0597595	0.0580089	No
cydA	771458	773026	+	1569	0	156086	0.035597	0.0349709	No
cydB	773042	774181	+	1140	0	156086	0.025864	0.0255324	No
cydX	774196	774309	+	114	0	156086	0.0025864	0.00258306	No
ybgE	774309	774602	+	294	0	156086	0.00667019	0.00664799	No
ybgC	774752	775156	+	405	0	156086	0.00918853	0.00914644	No
tolQ	775153	775845	+	693	0	156086	0.0157226	0.0155996	No
tolR	775849	776277	+	429	0	156086	0.00973303	0.00968582	No
tolA	776342	777607	+	1266	0	156086	0.0287227	0.0283141	No
tolB	777740	779032	+	1293	0	156086	0.0293352	0.0289091	No
pal	779067	779588	+	522	0	156086	0.011843	0.0117731	No
cpoB	779598	780389	+	792	0	156086	0.0179687	0.0178082	No
lysT	780554	780629	+	76	0	156086	0.00172427	0.00172278	No
valT	780765	780840	+	76	0	156086	0.00172427	0.00172278	No
lysW	780843	780918	+	76	0	156086	0.00172427	0.00172278	No
valZ	781068	781143	+	76	0	156086	0.00172427	0.00172278	No
lysY	781147	781222	+	76	0	156086	0.00172427	0.00172278	No
lysZ	781369	781444	+	76	0	156086	0.00172427	0.00172278	No
lysQ	781577	781652	+	76	0	156086	0.00172427	0.00172278	No
nadA	782085	783128	+	1044	0	156086	0.023686	0.0234077	No
pnuC	783166	783885	+	720	0	156086	0.0163352	0.0162025	No
zitB	783882	784823	-	942	0	156086	0.0213718	0.0211451	No
ybgS	784937	785317	-	381	0	156086	0.00864402	0.00860677	No
aroG	785633	786685	+	1053	0	156086	0.0238902	0.0236071	No
gpmA	786843	787595	-	753	0	156086	0.0170839	0.0169388	No
galM	787797	788837	-	1041	0	156086	0.0236179	0.0233412	No
galK	788831	789979	-	1149	0	156086	0.0260682	0.0257314	No
galT	789983	791029	-	1047	0	156086	0.023754	0.0234741	No
galE	791039	792055	-	1017	0	156086	0.0230734	0.0228093	No
modF	792316	793788	-	1473	0	156086	0.033419	0.0328668	No
modE	793856	794644	-	789	0	156086	0.0179006	0.0177414	No
acrZ	794773	794922	+	150	0	156086	0.00340316	0.00339737	No
modA	795089	795862	+	774	0	156086	0.0175603	0.017407	No
modB	795862	796551	+	690	0	156086	0.0156545	0.0155326	No
modC	796554	797612	+	1059	0	156086	0.0240263	0.02374	No
ybhA	797613	798431	-	819	0	156086	0.0185812	0.0184097	No
pgl	798586	799581	+	996	0	156086	0.022597	0.0223436	No
ybhD	799622	800575	-	954	0	156086	0.0216441	0.0214115	No
ybhH	800759	801811	+	1053	0	156086	0.0238902	0.0236071	No
ybhI	801887	803320	+	1434	0	156086	0.0325342	0.0320107	No
ybhJ	803503	805764	+	2262	0	156086	0.0513196	0.050025	No
ybhC	805998	807281	-	1284	0	156086	0.029131	0.0287108	No
ybhB	807433	807909	-	477	0	156086	0.010822	0.0107637	No
bioA	807968	809257	-	1290	0	156086	0.0292672	0.028843	No
bioB	809344	810384	+	1041	0	156086	0.0236179	0.0233412	No
bioF	810381	811535	+	1155	0	156086	0.0262043	0.025864	No
bioC	811522	812277	+	756	0	156086	0.0171519	0.0170057	No
bioD	812270	812947	+	678	0	156086	0.0153823	0.0152646	No
uvrB	813526	815547	+	2022	0	156086	0.0458746	0.0448382	No
ybhK	815739	816647	-	909	0	156086	0.0206231	0.0204119	No
moaA	817044	818033	+	990	0	156086	0.0224608	0.0222105	No
moaB	818055	818567	+	513	0	156086	0.0116388	0.0115713	No
moaC	818570	819055	+	486	0	156086	0.0110262	0.0109657	No
moaD	819048	819293	+	246	0	156086	0.00558118	0.00556563	No
moaE	819295	819747	+	453	0	156086	0.0102775	0.0102249	No
ybhL	819884	820588	+	705	0	156086	0.0159948	0.0158676	No
ybhM	820793	821506	+	714	0	156086	0.016199	0.0160685	No
ybhN	821542	822498	-	957	0	156086	0.0217122	0.0214781	No
clsB	822498	823739	-	1242	0	156086	0.0281782	0.0277849	No
ybhP	823736	824497	-	762	0	156086	0.017288	0.0171395	No
ybhQ	824630	825040	+	411	0	156086	0.00932465	0.00928132	No
ybhR	825002	826108	-	1107	0	156086	0.0251153	0.0248025	No
ybhS	826119	827252	-	1134	0	156086	0.0257279	0.0253997	No
ybhF	827245	828981	-	1737	0	156086	0.0394086	0.0386422	No
ybhG	828974	829972	-	999	0	156086	0.022665	0.0224101	No
cecR	829972	830643	-	672	0	156086	0.0152462	0.0151305	No
rhlE	830872	832236	+	1365	0	156086	0.0309687	0.0304941	No
ybiA	832468	832950	-	483	0	156086	0.0109582	0.0108983	No
dinG	833070	835220	+	2151	0	156086	0.0488013	0.0476296	No
ybiB	835248	836210	+	963	0	156086	0.0218483	0.0216113	No
hcxB	836351	837436	+	1086	0	156086	0.0246389	0.0243378	No
ybiE	837503	837562	+	60	0	156086	0.00136126	0.00136034	No
ybiJ	837665	837925	-	261	0	156086	0.0059215	0.005904	No
ybiI	838190	838456	-	267	0	156086	0.00605762	0.00603931	No
ybiX	838530	839207	-	678	0	156086	0.0153823	0.0152646	No
fiu	839249	841531	-	2283	0	156086	0.0517961	0.0504775	No
mcbA	841796	842056	-	261	0	156086	0.0059215	0.005904	No
ybiO	843255	845480	-	2226	0	156086	0.0505029	0.0492488	No
glnQ	845741	846463	-	723	0	156086	0.0164032	0.0162694	No
glnP	846460	847119	-	660	0	156086	0.0149739	0.0148623	No
glnH	847258	848004	-	747	0	156086	0.0169477	0.0168049	No
dps	848408	848911	-	504	0	156086	0.0114346	0.0113695	No
rhtA	849210	850097	-	888	0	156086	0.0201467	0.0199451	No
yliM	850332	850397	+	66	0	156086	0.00149739	0.00149627	No
ompX	850450	850965	+	516	0	156086	0.0117069	0.0116386	No
opgE	851014	852597	-	1584	0	156086	0.0359374	0.0352993	No
rybA	852725	853064	-	340	0	156086	0.00771383	0.00768415	No
mntS	852869	852997	-	129	0	156086	0.00292672	0.00292244	No
mntR	853183	853650	+	468	0	156086	0.0106179	0.0105617	No
ybiR	853647	854765	+	1119	0	156086	0.0253876	0.025068	No
ldtB	854824	855744	-	921	0	156086	0.0208954	0.0206786	No
ybiT	855963	857555	+	1593	0	156086	0.0361415	0.0354962	No
ybiU	857796	859061	-	1266	0	156086	0.0287227	0.0283141	No
ybiV	859213	860028	-	816	0	156086	0.0185132	0.0183429	No
ybiW	860174	862606	-	2433	0	156086	0.0551992	0.0537034	No
ybiY	862612	863511	-	900	0	156086	0.020419	0.0202119	No
fsaA	863642	864304	+	663	0	156086	0.015042	0.0149294	No
moeB	864380	865129	-	750	0	156086	0.0170158	0.0168718	No
moeA	865129	866364	-	1236	0	156086	0.028042	0.0276525	No
iaaA	866568	867533	+	966	0	156086	0.0219163	0.0216779	No
gsiA	867520	869391	+	1872	0	156086	0.0424714	0.0415821	No
gsiB	869411	870949	+	1539	0	156086	0.0349164	0.0343139	No
gsiC	870967	871887	+	921	0	156086	0.0208954	0.0206786	No
gsiD	871890	872801	+	912	0	156086	0.0206912	0.0204786	No
pdeI	872979	875327	+	2349	0	156086	0.0532935	0.0518983	No
dgcI	875335	876663	+	1329	0	156086	0.030152	0.0297019	No
rimO	876710	878035	-	1326	0	156086	0.0300839	0.0296359	No
bssR	878248	878631	+	384	0	156086	0.00871209	0.00867425	No
yliI	878742	879857	+	1116	0	156086	0.0253195	0.0250017	No
gstB	879854	880480	-	627	0	156086	0.0142252	0.0141245	No
dacC	880727	881929	+	1203	0	156086	0.0272933	0.0269242	No
deoR	881976	882734	-	759	0	156086	0.01722	0.0170726	No
ybjG	882792	883388	-	597	0	156086	0.0135446	0.0134533	No
mdfA	883673	884905	+	1233	0	156086	0.027974	0.0275863	No
ybjH	884946	885230	-	285	0	156086	0.006466	0.00644514	No
ybjI	885316	886131	-	816	0	156086	0.0185132	0.0183429	No
ybjJ	886131	887339	-	1209	0	156086	0.0274295	0.0270567	No
rcdA	887423	887959	+	537	0	156086	0.0121833	0.0121094	No
rybB	887979	888057	-	79	0	156086	0.00179233	0.00179073	No
ybjL	888134	889819	-	1686	0	156086	0.0382515	0.0375292	No
ybjM	890089	890466	+	378	0	156086	0.00857596	0.00853929	No
grxA	890496	890753	-	258	0	156086	0.00585343	0.00583634	No
ybjC	890913	891200	+	288	0	156086	0.00653406	0.00651276	No
nfsA	891184	891906	+	723	0	156086	0.0164032	0.0162694	No
rimK	891967	892869	+	903	0	156086	0.020487	0.0202786	No
ybjN	892957	893433	+	477	0	156086	0.010822	0.0107637	No
potF	893784	894896	+	1113	0	156086	0.0252514	0.0249353	No
potG	894991	896124	+	1134	0	156086	0.0257279	0.0253997	No
potH	896134	897087	+	954	0	156086	0.0216441	0.0214115	No
potI	897084	897929	+	846	0	156086	0.0191938	0.0190108	No
ybjO	897989	898477	+	489	0	156086	0.0110943	0.011033	No
rlmC	898518	899645	+	1128	0	156086	0.0255918	0.0252671	No
artJ	899844	900575	-	732	0	156086	0.0166074	0.0164703	No
artM	900866	901534	-	669	0	156086	0.0151781	0.0150635	No
artQ	901534	902250	-	717	0	156086	0.0162671	0.0161355	No
artI	902257	902988	-	732	0	156086	0.0166074	0.0164703	No
artP	903006	903734	-	729	0	156086	0.0165394	0.0164033	No
ybjP	903952	904467	-	516	0	156086	0.0117069	0.0116386	No
ybjQ	904593	904916	+	324	0	156086	0.00735082	0.00732387	No
amiD	904913	905743	+	831	0	156086	0.0188535	0.0186769	No
ybjS	905740	906753	-	1014	0	156086	0.0230054	0.0227427	No
ybjT	906852	908282	-	1431	0	156086	0.0324661	0.0319448	No
ltaE	908293	909294	-	1002	0	156086	0.0227331	0.0224767	No
poxB	909331	911049	-	1719	0	156086	0.0390002	0.0382495	No
hcr	911182	912150	-	969	0	156086	0.0219844	0.0217445	No
hcp	912162	913814	-	1653	0	156086	0.0375028	0.0368083	No
lysO	913958	914857	-	900	0	156086	0.020419	0.0202119	No
aqpZ	915352	916047	-	696	0	156086	0.0157907	0.0156666	No
ybjD	916473	918131	+	1659	0	156086	0.0376389	0.0369394	No
ybjX	918128	919120	-	993	0	156086	0.0225289	0.022277	No
macA	919235	920350	+	1116	0	156086	0.0253195	0.0250017	No
macB	920347	922293	+	1947	0	156086	0.044173	0.0432116	No
cspD	922366	922590	-	225	0	156086	0.00510474	0.00509173	No
yljB	922740	922814	+	75	0	156086	0.00170158	0.00170013	No
clpS	922913	923233	+	321	0	156086	0.00728276	0.0072563	No
clpA	923264	925540	+	2277	0	156086	0.0516599	0.0503483	No
serW	925884	925971	-	88	0	156086	0.00199652	0.00199453	No
infA	926225	926443	-	219	0	156086	0.00496861	0.00495629	No
aat	926728	927432	-	705	0	156086	0.0159948	0.0158676	No
cydC	927474	929195	-	1722	0	156086	0.0390683	0.0383149	No
cydD	929196	930962	-	1767	0	156086	0.0400892	0.0392963	No
trxB	931085	932050	-	966	0	156086	0.0219163	0.0216779	No
lrp	932595	933089	+	495	0	156086	0.0112304	0.0111676	No
lolA	937372	937983	+	612	0	156086	0.0138849	0.0137889	No
rarA	937994	939337	+	1344	0	156086	0.0304923	0.0300321	No
serS	939428	940720	+	1293	0	156086	0.0293352	0.0289091	No
dmsA	940959	943403	+	2445	0	156086	0.0554715	0.053961	No
dmsB	943414	944031	+	618	0	156086	0.014021	0.0139232	No
dmsC	944033	944896	+	864	0	156086	0.0196022	0.0194113	No
ycaC	944931	945557	-	627	0	156086	0.0142252	0.0141245	No
ycaD	945871	947019	+	1149	0	156086	0.0260682	0.0257314	No
ycaM	947229	948659	+	1431	0	156086	0.0324661	0.0319448	No
ycaN	948660	949568	-	909	0	156086	0.0206231	0.0204119	No
ycaK	949668	950258	+	591	0	156086	0.0134084	0.013319	No
pflA	950340	951080	-	741	0	156086	0.0168116	0.0166711	No
pflB	951272	953554	-	2283	0	156086	0.0517961	0.0504775	No
focA	953609	954466	-	858	0	156086	0.0194661	0.0192778	No
ycaO	954872	956632	-	1761	0	156086	0.0399531	0.0391655	No
ycaP	956762	957454	+	693	0	156086	0.0157226	0.0155996	No
serC	957653	958741	+	1089	0	156086	0.0247069	0.0244042	No
aroA	958812	960095	+	1284	0	156086	0.029131	0.0287108	No
ycaL	960264	961028	+	765	0	156086	0.0173561	0.0172064	No
cmk	961201	961884	+	684	0	156086	0.0155184	0.0153986	No
rpsA	961995	963668	+	1674	0	156086	0.0379793	0.0372671	No
ihfB	963828	964112	+	285	0	156086	0.006466	0.00644514	No
ycaI	964320	966584	+	2265	0	156086	0.0513877	0.0500897	No
msbA	966621	968369	+	1749	0	156086	0.0396808	0.0389039	No
lpxK	968366	969352	+	987	0	156086	0.0223928	0.0221439	No
ycaQ	969389	970621	+	1233	0	156086	0.027974	0.0275863	No
ycaR	970673	970855	+	183	0	156086	0.00415185	0.00414325	No
kdsB	970852	971598	+	747	0	156086	0.0169477	0.0168049	No
ycbJ	971752	972645	+	894	0	156086	0.0202828	0.0200785	No
elyC	972622	973401	-	780	0	156086	0.0176964	0.0175408	No
cmoM	973537	974322	+	786	0	156086	0.0178326	0.0176745	No
mukF	974319	975641	+	1323	0	156086	0.0300159	0.0295699	No
mukE	975622	976326	+	705	0	156086	0.0159948	0.0158676	No
mukB	976326	980786	+	4461	0	156086	0.10121	0.0962567	No
ldtD	981047	982894	+	1848	0	156086	0.0419269	0.0410601	No
mepK	983075	983623	+	549	0	156086	0.0124556	0.0123783	No
gloC	983650	984297	+	648	0	156086	0.0147016	0.0145941	No
aspC	984519	985709	-	1191	0	156086	0.0270211	0.0266593	No
ompF	985894	986982	-	1089	0	156086	0.0247069	0.0244042	No
asnS	987585	988985	-	1401	0	156086	0.0317855	0.0312857	No
pncB	989154	990356	-	1203	0	156086	0.0272933	0.0269242	No
pepN	990622	993234	+	2613	0	156086	0.059283	0.05756	No
ssuB	993277	994044	-	768	0	156086	0.0174242	0.0172732	No
ssuC	994041	994832	-	792	0	156086	0.0179687	0.0178082	No
ssuD	994843	995988	-	1146	0	156086	0.0260001	0.025665	No
ssuA	995985	996944	-	960	0	156086	0.0217802	0.0215447	No
ssuE	996937	997512	-	576	0	156086	0.0130681	0.0129831	No
elfA	997868	998407	+	540	0	156086	0.0122514	0.0121766	No
elfD	998490	999191	+	702	0	156086	0.0159268	0.0158006	No
elfC	999216	1001816	+	2601	0	156086	0.0590108	0.0573034	No
elfG	1001807	1002877	+	1071	0	156086	0.0242986	0.0240057	No
ycbU	1002889	1003431	+	543	0	156086	0.0123194	0.0122439	No
ycbV	1003439	1003954	+	516	0	156086	0.0117069	0.0116386	No
ycbF	1003947	1004657	+	711	0	156086	0.016131	0.0160016	No
pyrD	1004768	1005778	+	1011	0	156086	0.0229373	0.0226762	No
zapC	1005952	1006494	+	543	0	156086	0.0123194	0.0122439	No
ycbX	1006491	1007600	-	1110	0	156086	0.0251834	0.0248689	No
rlmL	1007844	1009952	+	2109	0	156086	0.0478484	0.0467217	No
uup	1009964	1011871	+	1908	0	156086	0.0432882	0.0423646	No
pqiA	1012001	1013254	+	1254	0	156086	0.0284504	0.0280495	No
pqiB	1013259	1014899	+	1641	0	156086	0.0372306	0.036546	No
pqiC	1014896	1015459	+	564	0	156086	0.0127959	0.0127144	No
rmf	1015715	1015882	+	168	0	156086	0.00381154	0.00380428	No
fabA	1015952	1016470	-	519	0	156086	0.0117749	0.0117059	No
ycbZ	1016539	1018299	-	1761	0	156086	0.0399531	0.0391655	No
matP	1018485	1018937	+	453	0	156086	0.0102775	0.0102249	No
ompA	1019013	1020053	-	1041	0	156086	0.0236179	0.0233412	No
sulA	1020410	1020919	-	510	0	156086	0.0115707	0.0115041	No
sxy	1021138	1021767	+	630	0	156086	0.0142933	0.0141916	No
yccS	1021730	1023883	-	2154	0	156086	0.0488694	0.0476945	No
yccF	1023902	1024348	-	447	0	156086	0.0101414	0.0100902	No
helD	1024471	1026525	+	2055	0	156086	0.0466233	0.0455531	No
mgsA	1026557	1027015	-	459	0	156086	0.0104137	0.0103596	No
yccT	1027111	1027773	-	663	0	156086	0.015042	0.0149294	No
yccU	1027946	1028359	+	414	0	156086	0.00939272	0.00934874	No
hspQ	1028404	1028721	-	318	0	156086	0.0072147	0.00718873	No
rlmI	1028779	1029969	-	1191	0	156086	0.0270211	0.0266593	No
yccX	1030064	1030342	+	279	0	156086	0.00632988	0.00630988	No
tusE	1030339	1030668	-	330	0	156086	0.00748695	0.00745899	No
yccA	1030759	1031418	-	660	0	156086	0.0149739	0.0148623	No
serT	1031625	1031712	-	88	0	156086	0.00199652	0.00199453	No
hyaA	1032139	1033257	+	1119	0	156086	0.0253876	0.025068	No
hyaB	1033254	1035047	+	1794	0	156086	0.0407018	0.0398846	No
hyaC	1035066	1035773	+	708	0	156086	0.0160629	0.0159346	No
hyaD	1035770	1036357	+	588	0	156086	0.0133404	0.0132518	No
hyaE	1036354	1036752	+	399	0	156086	0.0090524	0.00901155	No
hyaF	1036749	1037606	+	858	0	156086	0.0194661	0.0192778	No
appC	1037740	1039284	+	1545	0	156086	0.0350525	0.0344453	No
appB	1039296	1040432	+	1137	0	156086	0.0257959	0.0254661	No
appX	1040445	1040537	+	93	0	156086	0.00210996	0.00210773	No
appA	1040617	1041915	+	1299	0	156086	0.0294714	0.0290413	No
etk	1042030	1044210	-	2181	0	156086	0.0494819	0.0482776	No
etp	1044230	1044676	-	447	0	156086	0.0101414	0.0100902	No
gfcE	1044664	1045803	-	1140	0	156086	0.025864	0.0255324	No
gfcD	1045849	1047945	-	2097	0	156086	0.0475762	0.0464622	No
gfcC	1047945	1048691	-	747	0	156086	0.0169477	0.0168049	No
gfcB	1048688	1049332	-	645	0	156086	0.0146336	0.014527	No
gfcA	1049439	1049744	-	306	0	156086	0.00694244	0.0069184	No
insA4	1049833	1050108	+	276	0	156086	0.00626181	0.00624225	No
insB4	1050027	1050530	+	504	0	156086	0.0114346	0.0113695	No
cspH	1050963	1051175	-	213	0	156086	0.00483249	0.00482083	No
cspG	1051461	1051673	+	213	0	156086	0.00483249	0.00482083	No
ymcF	1051684	1051872	+	189	0	156086	0.00428798	0.0042788	No
gnsA	1052067	1052240	+	174	0	156086	0.00394766	0.00393988	No
yccM	1052289	1053362	-	1074	0	156086	0.0243666	0.0240721	No
torT	1056261	1057289	+	1029	0	156086	0.0233457	0.0230753	No
torR	1057262	1057954	-	693	0	156086	0.0157226	0.0155996	No
torC	1058084	1059256	+	1173	0	156086	0.0266127	0.0262617	No
torA	1059256	1061802	+	2547	0	156086	0.0577856	0.0561477	No
torD	1061799	1062398	+	600	0	156086	0.0136126	0.0135204	No
cbpM	1062550	1062855	-	306	0	156086	0.00694244	0.0069184	No
cbpA	1062855	1063775	-	921	0	156086	0.0208954	0.0206786	No
yccE	1064036	1065292	+	1257	0	156086	0.0285185	0.0281157	No
agp	1065585	1066826	+	1242	0	156086	0.0281782	0.0277849	No
yccJ	1066864	1067091	-	228	0	156086	0.0051728	0.00515945	No
wrbA	1067112	1067708	-	597	0	156086	0.0135446	0.0134533	No
ymdF	1068081	1068254	+	174	0	156086	0.00394766	0.00393988	No
rutG	1068511	1069839	-	1329	0	156086	0.030152	0.0297019	No
rutF	1069860	1070354	-	495	0	156086	0.0112304	0.0111676	No
rutE	1070365	1070955	-	591	0	156086	0.0134084	0.013319	No
rutD	1070965	1071765	-	801	0	156086	0.0181729	0.0180087	No
rutC	1071773	1072159	-	387	0	156086	0.00878015	0.00874172	No
rutB	1072171	1072863	-	693	0	156086	0.0157226	0.0155996	No
rutA	1072863	1074011	-	1149	0	156086	0.0260682	0.0257314	No
rutR	1074242	1074880	+	639	0	156086	0.0144975	0.0143929	No
putA	1074920	1078882	-	3963	0	156086	0.0899115	0.0859879	No
ymdG	1079120	1079146	+	27	0	156086	0.000612569	0.000612381	No
putP	1079305	1080813	+	1509	0	156086	0.0342358	0.0336564	No
efeO	1082243	1083370	+	1128	0	156086	0.0255918	0.0252671	No
efeB	1083376	1084647	+	1272	0	156086	0.0288588	0.0284463	No
phoH	1084992	1086056	+	1065	0	156086	0.0241624	0.0238729	No
pgaD	1086106	1086519	-	414	0	156086	0.00939272	0.00934874	No
pgaC	1086521	1087846	-	1326	0	156086	0.0300839	0.0296359	No
pgaB	1087839	1089857	-	2019	0	156086	0.0458065	0.0447732	No
pgaA	1089866	1092289	-	2424	0	156086	0.054995	0.0535102	No
dgcT	1092876	1094234	+	1359	0	156086	0.0308326	0.0303621	No
insF4	1094275	1095141	-	867	0	156086	0.0196703	0.0194781	No
insE4	1095138	1095437	-	300	0	156086	0.00680632	0.00678321	No
ycdU	1095843	1096829	+	987	0	156086	0.0223928	0.0221439	No
serX	1097565	1097652	-	88	0	156086	0.00199652	0.00199453	No
ghrA	1097886	1098824	+	939	0	156086	0.0213038	0.0210785	No
ycdX	1098879	1099616	+	738	0	156086	0.0167435	0.0166041	No
ycdY	1099640	1100194	+	555	0	156086	0.0125917	0.0125127	No
ycdZ	1100296	1100787	+	492	0	156086	0.0111624	0.0111003	No
csgG	1100851	1101684	-	834	0	156086	0.0189216	0.0187437	No
csgF	1101711	1102127	-	417	0	156086	0.00946078	0.00941617	No
csgE	1102152	1102541	-	390	0	156086	0.00884821	0.00880918	No
csgD	1102546	1103196	-	651	0	156086	0.0147697	0.0146612	No
csgB	1103951	1104406	+	456	0	156086	0.0103456	0.0102923	No
csgA	1104447	1104902	+	456	0	156086	0.0103456	0.0102923	No
csgC	1104961	1105293	+	333	0	156086	0.00755501	0.00752655	No
ymdA	1105414	1105725	+	312	0	156086	0.00707857	0.00705358	No
ymdB	1105820	1106353	+	534	0	156086	0.0121152	0.0120422	No
clsC	1106355	1107776	+	1422	0	156086	0.0322619	0.0317471	No
opgC	1107784	1108941	-	1158	0	156086	0.0262724	0.0259303	No
opgG	1109335	1110870	+	1536	0	156086	0.0348483	0.0342481	No
opgH	1110863	1113406	+	2544	0	156086	0.0577176	0.0560835	No
yceK	1113579	1113806	+	228	0	156086	0.0051728	0.00515945	No
msyB	1113807	1114181	-	375	0	156086	0.0085079	0.00847181	No
mdtG	1114264	1115490	-	1227	0	156086	0.0278378	0.0274539	No
lpxL	1115662	1116582	-	921	0	156086	0.0208954	0.0206786	No
trhO	1116807	1117859	+	1053	0	156086	0.0238902	0.0236071	No
yceI	1117901	1118476	-	576	0	156086	0.0130681	0.0129831	No
yceJ	1118480	1119046	-	567	0	156086	0.0128639	0.0127816	No
yceO	1119307	1119447	-	141	0	156086	0.00319897	0.00319386	No
solA	1119468	1120586	-	1119	0	156086	0.0253876	0.025068	No
bssS	1120701	1120955	-	255	0	156086	0.00578537	0.00576867	No
dinI	1121242	1121487	-	246	0	156086	0.00558118	0.00556563	No
pyrC	1121561	1122607	-	1047	0	156086	0.023754	0.0234741	No
yceB	1122713	1123273	-	561	0	156086	0.0127278	0.0126472	No
grxB	1123407	1124054	-	648	0	156086	0.0147016	0.0145941	No
mdtH	1124118	1125326	-	1209	0	156086	0.0274295	0.0270567	No
rimJ	1125562	1126146	+	585	0	156086	0.0132723	0.0131846	No
yceH	1126157	1126804	+	648	0	156086	0.0147016	0.0145941	No
yceM	1126806	1127729	+	924	0	156086	0.0209635	0.0207453	No
murJ	1127839	1129374	+	1536	0	156086	0.0348483	0.0342481	No
flgN	1129414	1129830	-	417	0	156086	0.00946078	0.00941617	No
flgM	1129835	1130128	-	294	0	156086	0.00667019	0.00664799	No
flgA	1130204	1130863	-	660	0	156086	0.0149739	0.0148623	No
flgB	1131018	1131434	+	417	0	156086	0.00946078	0.00941617	No
flgC	1131438	1131842	+	405	0	156086	0.00918853	0.00914644	No
flgD	1131854	1132549	+	696	0	156086	0.0157907	0.0156666	No
flgE	1132574	1133782	+	1209	0	156086	0.0274295	0.0270567	No
flgF	1133802	1134557	+	756	0	156086	0.0171519	0.0170057	No
flgG	1134729	1135511	+	783	0	156086	0.0177645	0.0176076	No
flgH	1135564	1136262	+	699	0	156086	0.0158587	0.0157336	No
flgI	1136274	1137371	+	1098	0	156086	0.0249111	0.0246034	No
flgJ	1137371	1138312	+	942	0	156086	0.0213718	0.0211451	No
flgK	1138378	1140021	+	1644	0	156086	0.0372986	0.0366116	No
flgL	1140033	1140986	+	954	0	156086	0.0216441	0.0214115	No
rne	1141182	1144367	-	3186	0	156086	0.0722831	0.0697325	No
yceQ	1144502	1144822	+	321	0	156086	0.00728276	0.0072563	No
rluC	1144940	1145899	+	960	0	156086	0.0217802	0.0215447	No
yceF	1146011	1146595	-	585	0	156086	0.0132723	0.0131846	No
sraB	1146589	1146757	+	169	0	156086	0.00383423	0.00382688	No
yceD	1146794	1147315	+	522	0	156086	0.011843	0.0117731	No
rpmF	1147367	1147540	+	174	0	156086	0.00394766	0.00393988	No
plsX	1147621	1148691	+	1071	0	156086	0.0242986	0.0240057	No
fabH	1148759	1149712	+	954	0	156086	0.0216441	0.0214115	No
fabD	1149728	1150657	+	930	0	156086	0.0210996	0.0208785	No
fabG	1150670	1151404	+	735	0	156086	0.0166755	0.0165372	No
acpP	1151615	1151851	+	237	0	156086	0.00537699	0.00536256	No
fabF	1151939	1153180	+	1242	0	156086	0.0281782	0.0277849	No
pabC	1153300	1154109	+	810	0	156086	0.0183771	0.0182092	No
mltG	1154112	1155134	+	1023	0	156086	0.0232095	0.0229423	No
tmk	1155124	1155765	+	642	0	156086	0.0145655	0.01446	No
holB	1155762	1156766	+	1005	0	156086	0.0228012	0.0225432	No
ycfH	1156777	1157574	+	798	0	156086	0.0181048	0.0179419	No
ptsG	1157869	1159302	+	1434	0	156086	0.0325342	0.0320107	No
fhuE	1159362	1161551	-	2190	0	156086	0.0496861	0.048472	No
hinT	1161885	1162244	+	360	0	156086	0.00816758	0.00813432	No
ycfL	1162247	1162624	+	378	0	156086	0.00857596	0.00853929	No
lpoB	1162638	1163279	+	642	0	156086	0.0145655	0.01446	No
thiK	1163260	1164084	+	825	0	156086	0.0187174	0.0185433	No
nagZ	1164095	1165120	+	1026	0	156086	0.0232776	0.0230088	No
ycfP	1165143	1165685	+	543	0	156086	0.0123194	0.0122439	No
ndh	1166085	1167389	+	1305	0	156086	0.0296075	0.0291735	No
ycfJ	1167599	1168138	+	540	0	156086	0.0122514	0.0121766	No
comR	1168200	1168832	-	633	0	156086	0.0143613	0.0142587	No
bhsA	1169073	1169330	+	258	0	156086	0.00585343	0.00583634	No
ldtC	1169412	1170374	-	963	0	156086	0.0218483	0.0216113	No
mfd	1170518	1173964	-	3447	0	156086	0.0782046	0.0752248	No
ycfT	1174092	1175165	-	1074	0	156086	0.0243666	0.0240721	No
lolC	1175427	1176626	+	1200	0	156086	0.0272253	0.026858	No
lolD	1176619	1177320	+	702	0	156086	0.0159268	0.0158006	No
lolE	1177320	1178564	+	1245	0	156086	0.0282462	0.027851	No
nagK	1178593	1179504	+	912	0	156086	0.0206912	0.0204786	No
cobB	1179520	1180359	+	840	0	156086	0.0190577	0.0188772	No
ycfZ	1180479	1181267	-	789	0	156086	0.0179006	0.0177414	No
ymfA	1181264	1181725	-	462	0	156086	0.0104817	0.010427	No
potD	1181783	1182829	-	1047	0	156086	0.023754	0.0234741	No
potC	1182826	1183620	-	795	0	156086	0.0180367	0.0178751	No
potB	1183617	1184444	-	828	0	156086	0.0187854	0.0186101	No
potA	1184458	1185594	-	1137	0	156086	0.0257959	0.0254661	No
pepT	1185844	1187070	+	1227	0	156086	0.0278378	0.0274539	No
roxA	1187119	1188240	-	1122	0	156086	0.0254556	0.0251344	No
phoQ	1188316	1189776	-	1461	0	156086	0.0331468	0.0326034	No
phoP	1189776	1190447	-	672	0	156086	0.0152462	0.0151305	No
purB	1190616	1191986	-	1371	0	156086	0.0311049	0.0306261	No
hflD	1191990	1192631	-	642	0	156086	0.0145655	0.01446	No
mnmA	1192667	1193773	-	1107	0	156086	0.0251153	0.0248025	No
nudJ	1193827	1194288	-	462	0	156086	0.0104817	0.010427	No
rluE	1194298	1194951	-	654	0	156086	0.0148378	0.0147282	No
icd	1195123	1196373	+	1251	0	156086	0.0283823	0.0279833	No
ymfD	1196867	1197532	-	666	0	156086	0.01511	0.0149964	No
ymfE	1197533	1198237	-	705	0	156086	0.0159948	0.0158676	No
lit	1198695	1199588	+	894	0	156086	0.0202828	0.0200785	No
intE	1199679	1200806	-	1128	0	156086	0.0255918	0.0252671	No
xisE	1200787	1201032	-	246	0	156086	0.00558118	0.00556563	No
ymfH	1201069	1201380	-	312	0	156086	0.00707857	0.00705358	No
ymfI	1201497	1201838	+	342	0	156086	0.0077592	0.00772918	No
ymfJ	1201776	1202084	-	309	0	156086	0.00701051	0.00698599	No
ymfK	1202259	1202933	-	675	0	156086	0.0153142	0.0151975	No
ymfT	1203024	1203224	+	201	0	156086	0.00456023	0.00454985	No
ymfL	1203268	1203825	+	558	0	156086	0.0126598	0.01258	No
ymfM	1203822	1204160	+	339	0	156086	0.00769114	0.00766164	No
ymfN	1204170	1205537	+	1368	0	156086	0.0310368	0.0305601	No
ymfR	1205549	1205731	+	183	0	156086	0.00415185	0.00414325	No
beeE	1205731	1206204	+	474	0	156086	0.010754	0.0106964	No
ymfQ	1206913	1207497	+	585	0	156086	0.0132723	0.0131846	No
ycfK	1207501	1208130	+	630	0	156086	0.0142933	0.0141916	No
tfaP	1208132	1208545	+	414	0	156086	0.00939272	0.00934874	No
tfaE	1208517	1209119	-	603	0	156086	0.0136807	0.0135875	No
pinE	1209685	1210239	+	555	0	156086	0.0125917	0.0125127	No
mcrA	1210346	1211179	+	834	0	156086	0.0189216	0.0187437	No
iraM	1211680	1212003	-	324	0	156086	0.00735082	0.00732387	No
ymgK	1212260	1212304	-	45	0	156086	0.00102095	0.00102043	No
ymgL	1212540	1212650	-	111	0	156086	0.00251834	0.00251517	No
ycgX	1212703	1213107	-	405	0	156086	0.00918853	0.00914644	No
bluR	1213328	1214059	-	732	0	156086	0.0166074	0.0164703	No
bluF	1214264	1215475	-	1212	0	156086	0.0274975	0.0271229	No
ycgZ	1215789	1216025	+	237	0	156086	0.00537699	0.00536256	No
ymgA	1216068	1216340	+	273	0	156086	0.00619375	0.00617461	No
ariR	1216369	1216635	+	267	0	156086	0.00605762	0.00603931	No
ymgC	1216748	1216996	+	249	0	156086	0.00564924	0.00563332	No
pdeG	1217328	1218851	+	1524	0	156086	0.0345761	0.0339852	No
ymgF	1218983	1219201	+	219	0	156086	0.00496861	0.00495629	No
ymgD	1222305	1222634	-	330	0	156086	0.00748695	0.00745899	No
ymgG	1222644	1222988	-	345	0	156086	0.00782727	0.00779671	No
ymgI	1222990	1223163	-	174	0	156086	0.00394766	0.00393988	No
ymgJ	1223264	1223449	+	186	0	156086	0.00421992	0.00421103	No
minE	1224279	1224545	-	267	0	156086	0.00605762	0.00603931	No
minD	1224549	1225361	-	813	0	156086	0.0184451	0.0182761	No
minC	1225385	1226080	-	696	0	156086	0.0157907	0.0156666	No
ycgJ	1226600	1226968	+	369	0	156086	0.00837177	0.00833682	No
pliG	1227071	1227472	-	402	0	156086	0.00912047	0.009079	No
ycgL	1227681	1228007	+	327	0	156086	0.00741889	0.00739143	No
ycgM	1228079	1228738	+	660	0	156086	0.0149739	0.0148623	No
ycgN	1228815	1229276	+	462	0	156086	0.0104817	0.010427	No
hlyE	1229483	1230394	-	912	0	156086	0.0206912	0.0204786	No
umuD	1230767	1231186	+	420	0	156086	0.00952884	0.00948359	No
umuC	1231186	1232454	+	1269	0	156086	0.0287907	0.0283802	No
dsbB	1232500	1233030	-	531	0	156086	0.0120472	0.0119749	No
nhaB	1233176	1234717	-	1542	0	156086	0.0349845	0.0343796	No
fadR	1234938	1235657	+	720	0	156086	0.0163352	0.0162025	No
dadA	1237571	1238869	+	1299	0	156086	0.0294714	0.0290413	No
dadX	1238879	1239949	+	1071	0	156086	0.0242986	0.0240057	No
ymgM	1240260	1240463	+	204	0	156086	0.0046283	0.0046176	No
cvrA	1240335	1242071	-	1737	0	156086	0.0394086	0.0386422	No
ldcA	1242166	1243080	-	915	0	156086	0.0207593	0.0205453	No
emtA	1243180	1243791	+	612	0	156086	0.0138849	0.0137889	No
ycgR	1243793	1244527	-	735	0	156086	0.0166755	0.0165372	No
ymgE	1244728	1244982	+	255	0	156086	0.00578537	0.00576867	No
ycgY	1245160	1245600	+	441	0	156086	0.0100053	0.0099554	No
treA	1245679	1247376	-	1698	0	156086	0.0385238	0.0377912	No
dhaM	1247696	1249114	-	1419	0	156086	0.0321939	0.0316812	No
dhaL	1249125	1249757	-	633	0	156086	0.0143613	0.0142587	No
dhaK	1249768	1250838	-	1071	0	156086	0.0242986	0.0240057	No
dhaR	1251066	1252985	+	1920	0	156086	0.0435604	0.0426253	No
ycgV	1253085	1255952	-	2868	0	156086	0.0650684	0.0629966	No
pth	1257929	1258513	-	585	0	156086	0.0132723	0.0131846	No
ychH	1258791	1259069	+	279	0	156086	0.00632988	0.00630988	No
dauA	1259124	1260803	-	1680	0	156086	0.0381154	0.0373981	No
prs	1260928	1261875	-	948	0	156086	0.021508	0.0212783	No
ispE	1262026	1262877	-	852	0	156086	0.0193299	0.0191443	No
lolB	1262877	1263500	-	624	0	156086	0.0141571	0.0140574	No
hemA	1263714	1264970	+	1257	0	156086	0.0285185	0.0281157	No
prfA	1265012	1266094	+	1083	0	156086	0.0245708	0.0242714	No
prmC	1266094	1266927	+	834	0	156086	0.0189216	0.0187437	No
ychQ	1266924	1267316	+	393	0	156086	0.00891628	0.00887664	No
ychA	1267320	1268129	+	810	0	156086	0.0183771	0.0182092	No
kdsA	1268165	1269019	+	855	0	156086	0.019398	0.0192111	No
ldrA	1269168	1269275	-	108	0	156086	0.00245027	0.00244727	No
rdlA	1269323	1269389	+	67	0	156086	0.00152008	0.00151892	No
ldrB	1269703	1269810	-	108	0	156086	0.00245027	0.00244727	No
rdlB	1269858	1269923	+	66	0	156086	0.00149739	0.00149627	No
ldrC	1270238	1270345	-	108	0	156086	0.00245027	0.00244727	No
rdlC	1270393	1270460	+	68	0	156086	0.00154277	0.00154158	No
chaA	1270749	1271849	-	1101	0	156086	0.0249792	0.0246698	No
chaB	1272119	1272349	+	231	0	156086	0.00524086	0.00522716	No
chaC	1272507	1273202	+	696	0	156086	0.0157907	0.0156666	No
ychN	1273246	1273599	-	354	0	156086	0.00803145	0.00799929	No
ychO	1273784	1275178	+	1395	0	156086	0.0316494	0.0311538	No
narL	1275179	1275829	-	651	0	156086	0.0147697	0.0146612	No
narX	1275822	1277618	-	1797	0	156086	0.0407698	0.0399499	No
narG	1279864	1283607	+	3744	0	156086	0.0849428	0.0814352	No
narH	1283604	1285142	+	1539	0	156086	0.0349164	0.0343139	No
narJ	1285139	1285849	+	711	0	156086	0.016131	0.0160016	No
narI	1285849	1286526	+	678	0	156086	0.0153823	0.0152646	No
ychS	1286709	1286984	+	276	0	156086	0.00626181	0.00624225	No
rttR	1287066	1287236	-	171	0	156086	0.0038796	0.00387209	No
tpr	1287087	1287176	-	90	0	156086	0.0020419	0.00203981	No
tyrV	1287244	1287328	-	85	0	156086	0.00192846	0.0019266	No
tyrT	1287538	1287622	-	85	0	156086	0.00192846	0.0019266	No
purU	1287782	1288624	-	843	0	156086	0.0191258	0.018944	No
ychJ	1288674	1289132	-	459	0	156086	0.0104137	0.0103596	No
rssA	1289245	1290150	+	906	0	156086	0.0205551	0.0203453	No
rssB	1290242	1291255	+	1014	0	156086	0.0230054	0.0227427	No
galU	1291457	1292365	+	909	0	156086	0.0206231	0.0204119	No
hns	1292509	1292922	-	414	0	156086	0.00939272	0.00934874	No
tdk	1293527	1294144	+	618	0	156086	0.014021	0.0139232	No
adhE	1295446	1298121	-	2676	0	156086	0.0607124	0.0589061	No
ychT	1298514	1298567	+	54	0	156086	0.00122514	0.00122439	No
ychE	1298598	1299245	+	648	0	156086	0.0147016	0.0145941	No
insH21	1299567	1300547	+	981	0	156086	0.0222567	0.0220108	No
oppA	1301182	1302813	+	1632	0	156086	0.0370264	0.0363493	No
oppB	1302899	1303819	+	921	0	156086	0.0208954	0.0206786	No
oppC	1303834	1304742	+	909	0	156086	0.0206231	0.0204119	No
oppD	1304754	1305767	+	1014	0	156086	0.0230054	0.0227427	No
oppF	1305764	1306768	+	1005	0	156086	0.0228012	0.0225432	No
yciU	1306821	1307150	-	330	0	156086	0.00748695	0.00745899	No
clsA	1307185	1308645	-	1461	0	156086	0.0331468	0.0326034	No
yciY	1308788	1308961	+	174	0	156086	0.00394766	0.00393988	No
kch	1309016	1310269	-	1254	0	156086	0.0284504	0.0280495	No
yciI	1310569	1310865	-	297	0	156086	0.00673825	0.0067156	No
tonB	1311089	1311808	+	720	0	156086	0.0163352	0.0162025	No
yciA	1311848	1312246	-	399	0	156086	0.0090524	0.00901155	No
yciB	1312351	1312890	-	540	0	156086	0.0122514	0.0121766	No
yciC	1312920	1313663	-	744	0	156086	0.0168797	0.016738	No
ompW	1314020	1314658	+	639	0	156086	0.0144975	0.0143929	No
yciE	1314718	1315224	-	507	0	156086	0.0115027	0.0114368	No
yciF	1315270	1315770	-	501	0	156086	0.0113666	0.0113022	No
yciG	1315856	1316035	-	180	0	156086	0.00408379	0.00407546	No
trpA	1316416	1317222	-	807	0	156086	0.018309	0.0181424	No
trpB	1317222	1318415	-	1194	0	156086	0.0270891	0.0267255	No
trpC	1318427	1319788	-	1362	0	156086	0.0309007	0.0304281	No
trpD	1319789	1321384	-	1596	0	156086	0.0362096	0.0355619	No
trpE	1321384	1322946	-	1563	0	156086	0.0354609	0.0348395	No
trpL	1323038	1323082	-	45	0	156086	0.00102095	0.00102043	No
yciV	1323220	1324101	+	882	0	156086	0.0200106	0.0198117	No
yciO	1324098	1324718	+	621	0	156086	0.0140891	0.0139903	No
yciQ	1324746	1326641	+	1896	0	156086	0.0430159	0.0421039	No
rluB	1326852	1327727	+	876	0	156086	0.0198744	0.0196783	No
btuR	1327767	1328357	-	591	0	156086	0.0134084	0.013319	No
yciK	1328354	1329112	-	759	0	156086	0.01722	0.0170726	No
sohB	1329332	1330381	+	1050	0	156086	0.0238221	0.0235406	No
yciN	1330417	1330668	-	252	0	156086	0.00571731	0.00570099	No
topA	1331048	1333645	+	2598	0	156086	0.0589427	0.0572392	No
cysB	1333855	1334829	+	975	0	156086	0.0221205	0.0218777	No
ymiA	1335148	1335288	+	141	0	156086	0.00319897	0.00319386	No
yciX	1335291	1335458	+	168	0	156086	0.00381154	0.00380428	No
ymiC	1335572	1335667	+	96	0	156086	0.00217802	0.00217565	No
acnA	1335831	1338506	+	2676	0	156086	0.0607124	0.0589061	No
ribA	1338570	1339160	-	591	0	156086	0.0134084	0.013319	No
pgpB	1339330	1340094	+	765	0	156086	0.0173561	0.0172064	No
lapA	1340243	1340551	+	309	0	156086	0.00701051	0.00698599	No
lapB	1340558	1341727	+	1170	0	156086	0.0265446	0.0261954	No
yciH	1342658	1342984	+	327	0	156086	0.00741889	0.00739143	No
osmB	1343110	1343328	-	219	0	156086	0.00496861	0.00495629	No
yciT	1343597	1344346	-	750	0	156086	0.0170158	0.0168718	No
yciZ	1344436	1344609	-	174	0	156086	0.00394766	0.00393988	No
ymiD	1344647	1344775	+	129	0	156086	0.00292672	0.00292244	No
pdeR	1344757	1346742	-	1986	0	156086	0.0450578	0.0440578	No
ymiB	1346796	1346900	+	105	0	156086	0.00238221	0.00237938	No
rnb	1346978	1348912	-	1935	0	156086	0.0439007	0.0429511	No
yciW	1348980	1350107	-	1128	0	156086	0.0255918	0.0252671	No
fabI	1350251	1351039	-	789	0	156086	0.0179006	0.0177414	No
ycjD	1351407	1351760	-	354	0	156086	0.00803145	0.00799929	No
sapF	1351828	1352634	-	807	0	156086	0.018309	0.0181424	No
sapD	1352636	1353628	-	993	0	156086	0.0225289	0.022277	No
sapB	1354505	1355470	-	966	0	156086	0.0219163	0.0216779	No
sapA	1355467	1357110	-	1644	0	156086	0.0372986	0.0366116	No
ymjA	1357423	1357668	-	246	0	156086	0.00558118	0.00556563	No
puuP	1357802	1359187	-	1386	0	156086	0.0314452	0.0309559	No
ymjE	1359177	1359341	-	165	0	156086	0.00374347	0.00373648	No
puuA	1359490	1360908	-	1419	0	156086	0.0321939	0.0316812	No
puuD	1361120	1361884	+	765	0	156086	0.0173561	0.0172064	No
puuR	1361911	1362468	+	558	0	156086	0.0126598	0.01258	No
puuC	1362743	1364230	+	1488	0	156086	0.0337593	0.0331958	No
puuB	1364232	1365512	+	1281	0	156086	0.029063	0.0286447	No
puuE	1365550	1366815	+	1266	0	156086	0.0287227	0.0283141	No
pspF	1366935	1367912	-	978	0	156086	0.0221886	0.0219442	No
pspA	1368079	1368747	+	669	0	156086	0.0151781	0.0150635	No
pspB	1368801	1369025	+	225	0	156086	0.00510474	0.00509173	No
pspC	1369025	1369384	+	360	0	156086	0.00816758	0.00813432	No
pspD	1369393	1369614	+	222	0	156086	0.00503667	0.00502401	No
pspE	1369689	1370003	+	315	0	156086	0.00714663	0.00712116	No
ycjM	1370216	1371895	+	1680	0	156086	0.0381154	0.0373981	No
ycjO	1373222	1374103	+	882	0	156086	0.0200106	0.0198117	No
ycjP	1374090	1374932	+	843	0	156086	0.0191258	0.018944	No
ycjQ	1374963	1376015	+	1053	0	156086	0.0238902	0.0236071	No
ycjR	1376034	1376822	+	789	0	156086	0.0179006	0.0177414	No
ycjS	1376832	1377887	+	1056	0	156086	0.0239582	0.0236735	No
ycjT	1377884	1380151	+	2268	0	156086	0.0514558	0.0501543	No
ycjU	1380148	1380807	+	660	0	156086	0.0149739	0.0148623	No
ompG	1381947	1382852	+	906	0	156086	0.0205551	0.0203453	No
ycjW	1382963	1383961	-	999	0	156086	0.022665	0.0224101	No
ycjX	1384117	1385514	+	1398	0	156086	0.0317174	0.0312197	No
ycjF	1385511	1386572	+	1062	0	156086	0.0240944	0.0238064	No
tyrR	1386720	1388261	+	1542	0	156086	0.0349845	0.0343796	No
tpx	1388305	1388811	-	507	0	156086	0.0115027	0.0114368	No
ycjG	1388930	1389895	+	966	0	156086	0.0219163	0.0216779	No
mpaA	1389870	1390598	-	729	0	156086	0.0165394	0.0164033	No
ymjC	1390680	1390862	-	183	0	156086	0.00415185	0.00414325	No
ymjD	1390868	1390933	-	66	0	156086	0.00149739	0.00149627	No
ycjY	1390933	1391853	-	921	0	156086	0.0208954	0.0206786	No
pgrR	1391991	1392890	+	900	0	156086	0.020419	0.0202119	No
ynaI	1394891	1395922	-	1032	0	156086	0.0234137	0.0231418	No
insH4	1396112	1397092	+	981	0	156086	0.0222567	0.0220108	No
ynaJ	1397365	1397622	+	258	0	156086	0.00585343	0.00583634	No
uspE	1397672	1398622	-	951	0	156086	0.021576	0.0213449	No
fnr	1398774	1399526	-	753	0	156086	0.0170839	0.0169388	No
ogt	1399721	1400236	-	516	0	156086	0.0117069	0.0116386	No
abgT	1400247	1401773	-	1527	0	156086	0.0346442	0.0340509	No
abgB	1401810	1403255	-	1446	0	156086	0.0328065	0.0322742	No
abgA	1403255	1404565	-	1311	0	156086	0.0297436	0.0293056	No
abgR	1404741	1405649	+	909	0	156086	0.0206231	0.0204119	No
mcaS	1405658	1405751	-	94	0	156086	0.00213265	0.00213037	No
smrA	1405979	1406542	+	564	0	156086	0.0127959	0.0127144	No
dgcM	1406563	1407795	-	1233	0	156086	0.027974	0.0275863	No
ynaN	1407989	1408036	+	48	0	156086	0.00108901	0.00108842	No
zntB	1408050	1409033	+	984	0	156086	0.0223247	0.0220774	No
fnrS	1409129	1409250	+	122	0	156086	0.0027679	0.00276408	No
ynaL	1409308	1409481	+	174	0	156086	0.00394766	0.00393988	No
dbpA	1409511	1410884	+	1374	0	156086	0.0311729	0.0306921	No
ttcA	1411013	1411948	-	936	0	156086	0.0212357	0.0210118	No
intR	1412000	1413235	-	1236	0	156086	0.028042	0.0276525	No
xisR	1413237	1413452	-	216	0	156086	0.00490055	0.00488856	No
rcbA	1413531	1413740	-	210	0	156086	0.00476442	0.00475309	No
ralA	1413556	1413734	+	179	0	156086	0.0040611	0.00405287	No
ralR	1413733	1413927	-	195	0	156086	0.00442411	0.00441433	No
recT	1413984	1414793	-	810	0	156086	0.0183771	0.0182092	No
recE	1414786	1417386	-	2601	0	156086	0.0590108	0.0573034	No
racC	1417488	1417763	-	276	0	156086	0.00626181	0.00624225	No
ydaE	1417838	1418008	-	171	0	156086	0.0038796	0.00387209	No
kilR	1418008	1418229	-	222	0	156086	0.00503667	0.00502401	No
sieB	1418671	1419159	+	489	0	156086	0.0110943	0.011033	No
ydaF	1419156	1419311	-	156	0	156086	0.00353929	0.00353303	No
ydaG	1419322	1419456	-	135	0	156086	0.00306284	0.00305816	No
racR	1419765	1420241	-	477	0	156086	0.010822	0.0107637	No
ydaS	1420365	1420661	+	297	0	156086	0.00673825	0.0067156	No
ydaT	1420684	1421106	+	423	0	156086	0.00959691	0.009551	No
ydaU	1421119	1421976	+	858	0	156086	0.0194661	0.0192778	No
ydaV	1421983	1422729	+	747	0	156086	0.0169477	0.0168049	No
ydaW	1422752	1423312	+	561	0	156086	0.0127278	0.0126472	No
rzoR	1423400	1423585	+	186	0	156086	0.00421992	0.00421103	No
trkG	1423782	1425239	+	1458	0	156086	0.0330787	0.0325376	No
ynaK	1425377	1425640	+	264	0	156086	0.00598956	0.00597166	No
ydaY	1425621	1425980	+	360	0	156086	0.00816758	0.00813432	No
ynaA	1426454	1427482	+	1029	0	156086	0.0233457	0.0230753	No
insH5	1427746	1428726	-	981	0	156086	0.0222567	0.0220108	No
stfR	1429049	1432411	+	3363	0	156086	0.0762988	0.0734607	No
tfaR	1432411	1432986	+	576	0	156086	0.0130681	0.0129831	No
pinR	1433084	1433674	-	591	0	156086	0.0134084	0.013319	No
ynaE	1433991	1434224	-	234	0	156086	0.00530893	0.00529486	No
ynaM	1434293	1434406	-	114	0	156086	0.0025864	0.00258306	No
uspF	1435185	1435619	-	435	0	156086	0.00986916	0.00982062	No
ompN	1435760	1436893	-	1134	0	156086	0.0257279	0.0253997	No
micC	1437121	1437231	+	111	0	156086	0.00251834	0.00251517	No
ydbK	1437260	1440784	-	3525	0	156086	0.0799742	0.0768599	No
ydbJ	1441058	1441324	+	267	0	156086	0.00605762	0.00603931	No
hslJ	1441321	1441743	-	423	0	156086	0.00959691	0.009551	No
ldhA	1441854	1442843	-	990	0	156086	0.0224608	0.0222105	No
ydbH	1443051	1445690	+	2640	0	156086	0.0598956	0.0581371	No
ynbE	1445687	1445872	+	186	0	156086	0.00421992	0.00421103	No
ydbL	1445880	1446206	+	327	0	156086	0.00741889	0.00739143	No
feaR	1446378	1447283	-	906	0	156086	0.0205551	0.0203453	No
feaB	1447519	1449018	+	1500	0	156086	0.0340316	0.033459	No
tynA	1449076	1451349	-	2274	0	156086	0.0515919	0.0502836	No
paaZ	1451597	1453642	-	2046	0	156086	0.0464191	0.0453582	No
paaA	1453927	1454856	+	930	0	156086	0.0210996	0.0208785	No
paaB	1454868	1455155	+	288	0	156086	0.00653406	0.00651276	No
paaC	1455164	1455910	+	747	0	156086	0.0169477	0.0168049	No
paaD	1455925	1456422	+	498	0	156086	0.0112985	0.0112349	No
paaE	1456430	1457500	+	1071	0	156086	0.0242986	0.0240057	No
paaF	1457497	1458264	+	768	0	156086	0.0174242	0.0172732	No
paaG	1458264	1459052	+	789	0	156086	0.0179006	0.0177414	No
paaH	1459054	1460481	+	1428	0	156086	0.0323981	0.0318789	No
paaI	1460471	1460893	+	423	0	156086	0.00959691	0.009551	No
paaK	1462125	1463438	+	1314	0	156086	0.0298117	0.0293717	No
paaX	1463539	1464489	+	951	0	156086	0.021576	0.0213449	No
paaY	1464471	1465061	+	591	0	156086	0.0134084	0.013319	No
ynbG	1465165	1465230	-	66	0	156086	0.00149739	0.00149627	No
insD2	1467921	1468826	-	906	0	156086	0.0205551	0.0203453	No
insC2	1468784	1469149	-	366	0	156086	0.00830371	0.00826933	No
insI2	1469358	1470509	+	1152	0	156086	0.0261363	0.0257977	No
pdxI	1474221	1475081	+	861	0	156086	0.0195341	0.0193446	No
ydbD	1475144	1477450	+	2307	0	156086	0.0523406	0.0509944	No
ynbA	1477621	1478226	+	606	0	156086	0.0137488	0.0136547	No
ynbB	1478226	1479122	+	897	0	156086	0.0203509	0.0201452	No
ynbC	1479138	1480895	+	1758	0	156086	0.039885	0.0391001	No
ynbD	1480909	1482201	+	1293	0	156086	0.0293352	0.0289091	No
azoR	1482255	1482860	-	606	0	156086	0.0137488	0.0136547	No
hrpA	1483061	1486963	+	3903	0	156086	0.0885502	0.0847428	No
ydcF	1487235	1488035	+	801	0	156086	0.0181729	0.0180087	No
aldA	1488232	1489671	+	1440	0	156086	0.0326703	0.0321424	No
cybB	1490902	1491432	+	531	0	156086	0.0120472	0.0119749	No
rydC	1491442	1491506	-	65	0	156086	0.0014747	0.00147362	No
ydcA	1491677	1491850	+	174	0	156086	0.00394766	0.00393988	No
yncP	1491876	1491944	+	69	0	156086	0.00156545	0.00156423	No
hokB	1491922	1492071	-	150	0	156086	0.00340316	0.00339737	No
mokB	1491962	1492129	-	168	0	156086	0.00381154	0.00380428	No
sokB	1492119	1492174	+	56	0	156086	0.00127051	0.00126971	No
trg	1492470	1494110	+	1641	0	156086	0.0372306	0.036546	No
ydcI	1494148	1495071	-	924	0	156086	0.0209635	0.0207453	No
ydcJ	1495288	1496631	+	1344	0	156086	0.0304923	0.0300321	No
opgD	1496856	1498511	+	1656	0	156086	0.0375709	0.0368738	No
ydcH	1498651	1498875	+	225	0	156086	0.00510474	0.00509173	No
rimL	1498938	1499477	+	540	0	156086	0.0122514	0.0121766	No
ydcK	1499469	1500449	-	981	0	156086	0.0222567	0.0220108	No
tehA	1500573	1501565	+	993	0	156086	0.0225289	0.022277	No
tehB	1501562	1502155	+	594	0	156086	0.0134765	0.0133861	No
ydcL	1502457	1503125	+	669	0	156086	0.0151781	0.0150635	No
insQ	1503717	1504865	+	1149	0	156086	0.0260682	0.0257314	No
ydcO	1504905	1506080	-	1176	0	156086	0.0266808	0.026328	No
sutR	1506172	1506708	+	537	0	156086	0.0121833	0.0121094	No
rlhA	1506781	1508742	+	1962	0	156086	0.0445133	0.0435371	No
yncJ	1508834	1509064	-	231	0	156086	0.00524086	0.00522716	No
hicA	1509286	1509462	+	177	0	156086	0.00401573	0.00400768	No
hicB	1509508	1509924	+	417	0	156086	0.00946078	0.00941617	No
ydcR	1510003	1511409	+	1407	0	156086	0.0319216	0.0314175	No
ydcS	1511654	1512799	+	1146	0	156086	0.0260001	0.025665	No
ydcU	1513831	1514772	+	942	0	156086	0.0213718	0.0211451	No
ydcV	1514762	1515556	+	795	0	156086	0.0180367	0.0178751	No
patD	1515578	1517002	+	1425	0	156086	0.03233	0.031813	No
yncL	1517099	1517194	-	96	0	156086	0.00217802	0.00217565	No
ortT	1517389	1517562	+	174	0	156086	0.00394766	0.00393988	No
ydcY	1517648	1517881	+	234	0	156086	0.00530893	0.00529486	No
ydcZ	1517882	1518331	-	450	0	156086	0.0102095	0.0101575	No
mnaT	1518328	1518846	-	519	0	156086	0.0117749	0.0117059	No
curA	1519027	1520064	+	1038	0	156086	0.0235499	0.0232747	No
mcbR	1520262	1520927	+	666	0	156086	0.01511	0.0149964	No
yncD	1520963	1523065	-	2103	0	156086	0.0477123	0.0465919	No
yncE	1523307	1524368	+	1062	0	156086	0.0240944	0.0238064	No
ansP	1524481	1525980	-	1500	0	156086	0.0340316	0.033459	No
yncG	1526247	1526864	+	618	0	156086	0.014021	0.0139232	No
yncH	1526940	1527152	+	213	0	156086	0.00483249	0.00482083	No
ydcD	1529922	1530404	+	483	0	156086	0.0109582	0.0108983	No
yncO	1530319	1530504	-	186	0	156086	0.00421992	0.00421103	No
ydcC	1531816	1532952	+	1137	0	156086	0.0257959	0.0254661	No
pptA	1533052	1533285	+	234	0	156086	0.00530893	0.00529486	No
yddH	1533282	1533851	-	570	0	156086	0.012932	0.0128487	No
nhoA	1534024	1534869	+	846	0	156086	0.0191938	0.0190108	No
yddE	1534965	1535858	-	894	0	156086	0.0202828	0.0200785	No
narV	1535937	1536617	-	681	0	156086	0.0154503	0.0153316	No
narW	1536614	1537309	-	696	0	156086	0.0157907	0.0156666	No
narY	1537309	1538853	-	1545	0	156086	0.0350525	0.0344453	No
narZ	1538850	1542590	-	3741	0	156086	0.0848748	0.0813727	No
yddK	1544758	1545714	-	957	0	156086	0.0217122	0.0214781	No
yddL	1545738	1546028	-	291	0	156086	0.00660213	0.00658038	No
yddG	1546288	1547169	-	882	0	156086	0.0200106	0.0198117	No
fdnG	1547401	1550448	+	3048	0	156086	0.0691522	0.0668153	No
fdnH	1550461	1551345	+	885	0	156086	0.0200786	0.0198784	No
fdnI	1551338	1551991	+	654	0	156086	0.0148378	0.0147282	No
yddM	1552398	1552682	-	285	0	156086	0.006466	0.00644514	No
adhP	1552828	1553838	-	1011	0	156086	0.0229373	0.0226762	No
maeA	1553972	1555669	-	1698	0	156086	0.0385238	0.0377912	No
sra	1555826	1555963	-	138	0	156086	0.00313091	0.00312601	No
bdm	1556065	1556280	-	216	0	156086	0.00490055	0.00488856	No
osmC	1556625	1557056	+	432	0	156086	0.0098011	0.00975322	No
ddpF	1557112	1558038	-	927	0	156086	0.0210315	0.0208119	No
ddpD	1558031	1559017	-	987	0	156086	0.0223928	0.0221439	No
ddpC	1559014	1559910	-	897	0	156086	0.0203509	0.0201452	No
ddpA	1560931	1562481	-	1551	0	156086	0.0351887	0.0345767	No
ddpX	1562495	1563076	-	582	0	156086	0.0132043	0.0131175	No
dosP	1563334	1565733	-	2400	0	156086	0.0544505	0.0529947	No
dosC	1565758	1567140	-	1383	0	156086	0.0313771	0.03089	No
yddY	1567178	1567219	-	42	0	156086	0.000952884	0.000952431	No
digH	1567504	1568823	-	1320	0	156086	0.0299478	0.0295038	No
gadC	1568954	1570489	-	1536	0	156086	0.0348483	0.0342481	No
gadB	1570645	1572045	-	1401	0	156086	0.0317855	0.0312857	No
pqqL	1572407	1575202	-	2796	0	156086	0.0634349	0.0614648	No
yddB	1575247	1577619	-	2373	0	156086	0.053838	0.0524144	No
yddA	1577657	1579342	-	1686	0	156086	0.0382515	0.0375292	No
yneP	1579545	1579667	+	123	0	156086	0.00279059	0.0027867	No
ydeM	1579633	1580790	-	1158	0	156086	0.0262724	0.0259303	No
ydeN	1580842	1582524	-	1683	0	156086	0.0381834	0.0374636	No
ydeO	1582926	1583687	-	762	0	156086	0.017288	0.0171395	No
safA	1583762	1583959	-	198	0	156086	0.00449217	0.00448209	No
ydeP	1584207	1586486	-	2280	0	156086	0.051728	0.0504129	No
ydeQ	1586820	1587734	-	915	0	156086	0.0207593	0.0205453	No
ydeR	1587793	1588296	-	504	0	156086	0.0114346	0.0113695	No
ydeS	1588309	1588839	-	531	0	156086	0.0120472	0.0119749	No
ydeT	1588853	1590001	-	1149	0	156086	0.0260682	0.0257314	No
hipA	1590854	1592176	-	1323	0	156086	0.0300159	0.0295699	No
hipB	1592176	1592442	-	267	0	156086	0.00605762	0.00603931	No
lsrK	1598617	1600209	-	1593	0	156086	0.0361415	0.0354962	No
lsrR	1600288	1601241	-	954	0	156086	0.0216441	0.0214115	No
lsrA	1601490	1603025	+	1536	0	156086	0.0348483	0.0342481	No
lsrC	1603019	1604047	+	1029	0	156086	0.0233457	0.0230753	No
lsrD	1604047	1605039	+	993	0	156086	0.0225289	0.022277	No
lsrB	1605051	1606073	+	1023	0	156086	0.0232095	0.0229423	No
lsrF	1606100	1606975	+	876	0	156086	0.0198744	0.0196783	No
lsrG	1606999	1607289	+	291	0	156086	0.00660213	0.00658038	No
tam	1607346	1608104	+	759	0	156086	0.01722	0.0170726	No
yneE	1608108	1609022	-	915	0	156086	0.0207593	0.0205453	No
uxaB	1609229	1610680	-	1452	0	156086	0.0329426	0.0324059	No
dgcF	1610907	1611854	-	948	0	156086	0.021508	0.0212783	No
yneG	1611966	1612325	-	360	0	156086	0.00816758	0.00813432	No
glsB	1612325	1613251	-	927	0	156086	0.0210315	0.0208119	No
sad	1613315	1614703	-	1389	0	156086	0.0315133	0.0310219	No
yneJ	1614804	1615685	+	882	0	156086	0.0200106	0.0198117	No
ydeA	1617028	1618218	+	1191	0	156086	0.0270211	0.0266593	No
marC	1618243	1618908	-	666	0	156086	0.01511	0.0149964	No
marR	1619120	1619554	+	435	0	156086	0.00986916	0.00982062	No
marA	1619574	1619957	+	384	0	156086	0.00871209	0.00867425	No
marB	1619989	1620207	+	219	0	156086	0.00496861	0.00495629	No
eamA	1620238	1621137	-	900	0	156086	0.020419	0.0202119	No
ydeE	1621332	1622519	+	1188	0	156086	0.026953	0.026593	No
mgtS	1622646	1622741	+	96	0	156086	0.00217802	0.00217565	No
mgtT	1622741	1622845	+	105	0	156086	0.00238221	0.00237938	No
mgrR	1622817	1622914	-	98	0	156086	0.0022234	0.00222093	No
dgcZ	1622960	1623850	-	891	0	156086	0.0202148	0.0200118	No
ydeI	1624105	1624497	-	393	0	156086	0.00891628	0.00887664	No
ydeJ	1624773	1625291	+	519	0	156086	0.0117749	0.0117059	No
dcp	1625335	1627380	-	2046	0	156086	0.0464191	0.0453582	No
ydfG	1627517	1628263	+	747	0	156086	0.0169477	0.0168049	No
ydfH	1628352	1629038	+	687	0	156086	0.0155865	0.0154656	No
ydfZ	1629215	1629418	+	204	0	156086	0.0046283	0.0046176	No
ydfI	1629453	1630913	-	1461	0	156086	0.0331468	0.0326034	No
ynfT	1632890	1633003	+	114	0	156086	0.0025864	0.00258306	No
ydfK	1633072	1633305	+	234	0	156086	0.00530893	0.00529486	No
pinQ	1633622	1634212	+	591	0	156086	0.0134084	0.013319	No
tfaQ	1634310	1634885	-	576	0	156086	0.0130681	0.0129831	No
stfQ	1634885	1635847	-	963	0	156086	0.0218483	0.0216113	No
nohA	1635798	1636367	-	570	0	156086	0.012932	0.0128487	No
ynfO	1636756	1636989	+	234	0	156086	0.00530893	0.00529486	No
ydfO	1637047	1637457	+	411	0	156086	0.00932465	0.00928132	No
gnsB	1637609	1637782	-	174	0	156086	0.00394766	0.00393988	No
ynfN	1637954	1638109	-	156	0	156086	0.00353929	0.00353303	No
ynfR	1638188	1638253	-	66	0	156086	0.00149739	0.00149627	No
ynfQ	1638256	1638444	-	189	0	156086	0.00428798	0.0042788	No
cspI	1638455	1638667	-	213	0	156086	0.00483249	0.00482083	No
rzpQ	1639030	1639527	-	498	0	156086	0.0112985	0.0112349	No
rzoQ	1639080	1639334	-	255	0	156086	0.00578537	0.00576867	No
rrrQ	1639524	1640057	-	534	0	156086	0.0121152	0.0120422	No
ydfR	1640054	1640365	-	312	0	156086	0.00707857	0.00705358	No
essQ	1640370	1640585	-	216	0	156086	0.00490055	0.00488856	No
ynfU	1640805	1640975	+	171	0	156086	0.0038796	0.00387209	No
cspB	1641339	1641554	-	216	0	156086	0.00490055	0.00488856	No
cspF	1641855	1642067	+	213	0	156086	0.00483249	0.00482083	No
ynfS	1642122	1642211	+	90	0	156086	0.0020419	0.00203981	No
ydfT	1642489	1643241	-	753	0	156086	0.0170839	0.0169388	No
ydfU	1643255	1644304	-	1050	0	156086	0.0238221	0.0235406	No
rem	1644651	1644902	-	252	0	156086	0.00571731	0.00570099	No
hokD	1645119	1645274	-	156	0	156086	0.00353929	0.00353303	No
relE	1645346	1645633	-	288	0	156086	0.00653406	0.00651276	No
relB	1645633	1645872	-	240	0	156086	0.00544505	0.00543026	No
ydfV	1645897	1646202	+	306	0	156086	0.00694244	0.0069184	No
flxA	1646405	1646737	+	333	0	156086	0.00755501	0.00752655	No
ydfW	1647174	1647323	-	150	0	156086	0.00340316	0.00339737	No
ydfX	1647346	1647636	-	291	0	156086	0.00660213	0.00658038	No
dicC	1647620	1647850	-	231	0	156086	0.00524086	0.00522716	No
dicA	1647934	1648341	+	408	0	156086	0.00925659	0.00921388	No
ydfA	1648508	1648663	+	156	0	156086	0.00353929	0.00353303	No
ydfB	1648665	1648793	+	129	0	156086	0.00292672	0.00292244	No
ydfC	1648823	1649041	+	219	0	156086	0.00496861	0.00495629	No
dicF	1649382	1649434	+	53	0	156086	0.00120245	0.00120173	No
dicB	1649609	1649797	+	189	0	156086	0.00428798	0.0042788	No
ydfD	1649794	1649985	+	192	0	156086	0.00435604	0.00434657	No
ynfP	1652728	1652838	-	111	0	156086	0.00251834	0.00251517	No
rspB	1652896	1653915	-	1020	0	156086	0.0231415	0.0228758	No
rspA	1653927	1655141	-	1215	0	156086	0.0275656	0.0271891	No
ynfA	1655347	1655673	-	327	0	156086	0.00741889	0.00739143	No
ynfB	1655808	1656149	+	342	0	156086	0.0077592	0.00772918	No
speG	1656184	1656744	+	561	0	156086	0.0127278	0.0126472	No
ynfC	1656747	1657457	-	711	0	156086	0.016131	0.0160016	No
ynfD	1657565	1657870	+	306	0	156086	0.00694244	0.0069184	No
ynfE	1658069	1660495	+	2427	0	156086	0.0550631	0.0535746	No
ynfF	1660556	1662979	+	2424	0	156086	0.054995	0.0535102	No
ynfG	1662990	1663607	+	618	0	156086	0.014021	0.0139232	No
ynfH	1663609	1664463	+	855	0	156086	0.019398	0.0192111	No
dmsD	1664506	1665120	+	615	0	156086	0.013953	0.0138561	No
clcB	1665315	1666571	+	1257	0	156086	0.0285185	0.0281157	No
ynfK	1666524	1667219	-	696	0	156086	0.0157907	0.0156666	No
mlc	1667344	1668564	-	1221	0	156086	0.0277017	0.0273215	No
ynfL	1668699	1669592	-	894	0	156086	0.0202828	0.0200785	No
ynfM	1669699	1670952	+	1254	0	156086	0.0284504	0.0280495	No
asr	1671376	1671684	+	309	0	156086	0.00701051	0.00698599	No
ydgU	1671777	1671860	+	84	0	156086	0.00190577	0.00190395	No
ydgD	1671960	1672781	+	822	0	156086	0.0186493	0.0184765	No
mdtI	1672820	1673149	-	330	0	156086	0.00748695	0.00745899	No
mdtJ	1673136	1673501	-	366	0	156086	0.00830371	0.00826933	No
ydgV	1673608	1673709	-	102	0	156086	0.00231415	0.00231147	No
tqsA	1673913	1674947	+	1035	0	156086	0.0234818	0.0232082	No
pntB	1674972	1676360	-	1389	0	156086	0.0315133	0.0310219	No
pntA	1676371	1677903	-	1533	0	156086	0.0347803	0.0341824	No
ydgH	1678427	1679371	+	945	0	156086	0.0214399	0.0212117	No
ydgI	1679557	1680939	+	1383	0	156086	0.0313771	0.03089	No
folM	1680976	1681698	+	723	0	156086	0.0164032	0.0162694	No
ydgC	1681695	1682030	-	336	0	156086	0.00762308	0.00759409	No
rstA	1682159	1682878	+	720	0	156086	0.0163352	0.0162025	No
rstB	1682882	1684183	+	1302	0	156086	0.0295394	0.0291074	No
tus	1684259	1685188	+	930	0	156086	0.0210996	0.0208785	No
fumC	1685185	1686588	-	1404	0	156086	0.0318536	0.0313516	No
fumA	1686731	1688377	-	1647	0	156086	0.0373667	0.0366772	No
manA	1688576	1689751	+	1176	0	156086	0.0266808	0.026328	No
ydgA	1689852	1691360	+	1509	0	156086	0.0342358	0.0336564	No
uidC	1691586	1692851	-	1266	0	156086	0.0287227	0.0283141	No
uidB	1692890	1694263	-	1374	0	156086	0.0311729	0.0306921	No
uidA	1694260	1696071	-	1812	0	156086	0.0411102	0.0402766	No
uidR	1696462	1697052	-	591	0	156086	0.0134084	0.013319	No
hdhA	1697273	1698040	-	768	0	156086	0.0174242	0.0172732	No
malI	1698152	1699180	-	1029	0	156086	0.0233457	0.0230753	No
malX	1699355	1700947	+	1593	0	156086	0.0361415	0.0354962	No
malY	1700957	1702129	+	1173	0	156086	0.0266127	0.0262617	No
add	1702233	1703234	+	1002	0	156086	0.0227331	0.0224767	No
ydgJ	1703268	1704308	-	1041	0	156086	0.0236179	0.0233412	No
blr	1704551	1704676	+	126	0	156086	0.00285865	0.00285457	No
cnu	1704949	1705164	+	216	0	156086	0.00490055	0.00488856	No
ydgK	1705250	1705690	+	441	0	156086	0.0100053	0.0099554	No
rsxA	1705767	1706348	+	582	0	156086	0.0132043	0.0131175	No
rsxB	1706348	1706926	+	579	0	156086	0.0131362	0.0130503	No
rsxC	1706919	1709141	+	2223	0	156086	0.0504348	0.0491841	No
rsxD	1709142	1710200	+	1059	0	156086	0.0240263	0.02374	No
rsxG	1710204	1710824	+	621	0	156086	0.0140891	0.0139903	No
rsxE	1710828	1711523	+	696	0	156086	0.0157907	0.0156666	No
nth	1711523	1712158	+	636	0	156086	0.0144294	0.0143258	No
dtpA	1712769	1714271	+	1503	0	156086	0.0340997	0.0335248	No
gstA	1714377	1714982	+	606	0	156086	0.0137488	0.0136547	No
pdxY	1715026	1715889	-	864	0	156086	0.0196022	0.0194113	No
tyrS	1715948	1717222	-	1275	0	156086	0.0289268	0.0285125	No
pdxH	1717351	1718007	-	657	0	156086	0.0149058	0.0147953	No
mliC	1718066	1718395	-	330	0	156086	0.00748695	0.00745899	No
anmK	1718493	1719602	-	1110	0	156086	0.0251834	0.0248689	No
slyB	1719876	1720343	+	468	0	156086	0.0106179	0.0105617	No
slyA	1720390	1720824	-	435	0	156086	0.00986916	0.00982062	No
ydhI	1721025	1721261	+	237	0	156086	0.00537699	0.00536256	No
ydhJ	1721264	1722121	+	858	0	156086	0.0194661	0.0192778	No
sodC	1724134	1724655	-	522	0	156086	0.011843	0.0117731	No
ydhF	1724736	1725632	-	897	0	156086	0.0203509	0.0201452	No
ydhL	1725681	1725920	-	240	0	156086	0.00544505	0.00543026	No
nemR	1726023	1726622	+	600	0	156086	0.0136126	0.0135204	No
nemA	1726659	1727756	+	1098	0	156086	0.0249111	0.0246034	No
gloA	1727837	1728244	+	408	0	156086	0.00925659	0.00921388	No
rnt	1728347	1728994	+	648	0	156086	0.0147016	0.0145941	No
lhr	1729087	1733703	+	4617	0	156086	0.104749	0.0994497	No
grxD	1733754	1734101	-	348	0	156086	0.00789533	0.00786424	No
mepH	1734435	1735250	+	816	0	156086	0.0185132	0.0183429	No
sodB	1735378	1735959	+	582	0	156086	0.0132043	0.0131175	No
ydhP	1736121	1737290	-	1170	0	156086	0.0265446	0.0261954	No
cydH	1737456	1737545	-	90	0	156086	0.0020419	0.00203981	No
purR	1737844	1738869	+	1026	0	156086	0.0232776	0.0230088	No
ydhB	1738866	1739798	-	933	0	156086	0.0211676	0.0209452	No
ydhC	1739911	1741122	+	1212	0	156086	0.0274975	0.0271229	No
cfa	1741413	1742561	+	1149	0	156086	0.0260682	0.0257314	No
ribC	1742601	1743242	-	642	0	156086	0.0145655	0.01446	No
mdtK	1743457	1744830	+	1374	0	156086	0.0311729	0.0306921	No
ydhQ	1744871	1746127	-	1257	0	156086	0.0285185	0.0281157	No
valV	1746435	1746511	+	77	0	156086	0.00174695	0.00174543	No
valW	1746516	1746592	+	77	0	156086	0.00174695	0.00174543	No
ydhR	1746700	1747005	+	306	0	156086	0.00694244	0.0069184	No
ydhS	1747131	1748735	+	1605	0	156086	0.0364138	0.0357588	No
ydhT	1748747	1749559	-	813	0	156086	0.0184451	0.0182761	No
ydhU	1749563	1750348	-	786	0	156086	0.0178326	0.0176745	No
ydhX	1750345	1751013	-	669	0	156086	0.0151781	0.0150635	No
ydhW	1751077	1751724	-	648	0	156086	0.0147016	0.0145941	No
ydhV	1751728	1753830	-	2103	0	156086	0.0477123	0.0465919	No
ydhY	1753851	1754477	-	627	0	156086	0.0142252	0.0141245	No
fumD	1754932	1755141	-	210	0	156086	0.00476442	0.00475309	No
pykF	1755698	1757110	+	1413	0	156086	0.0320578	0.0315494	No
lpp	1757421	1757657	+	237	0	156086	0.00537699	0.00536256	No
ldtE	1757721	1758725	-	1005	0	156086	0.0228012	0.0225432	No
sufE	1758874	1759290	-	417	0	156086	0.00946078	0.00941617	No
sufS	1759303	1760523	-	1221	0	156086	0.0277017	0.0273215	No
sufD	1760520	1761791	-	1272	0	156086	0.0288588	0.0284463	No
sufC	1761766	1762512	-	747	0	156086	0.0169477	0.0168049	No
sufB	1762522	1764009	-	1488	0	156086	0.0337593	0.0331958	No
sufA	1764018	1764386	-	369	0	156086	0.00837177	0.00833682	No
rydB	1764713	1764780	-	68	0	156086	0.00154277	0.00154158	No
ydiH	1764934	1765122	-	189	0	156086	0.00428798	0.0042788	No
menI	1765222	1765632	-	411	0	156086	0.00932465	0.00928132	No
ydiJ	1765629	1768685	-	3057	0	156086	0.0693564	0.0670059	No
ydiK	1769074	1770186	+	1113	0	156086	0.0252514	0.0249353	No
rprA	1770372	1770477	+	106	0	156086	0.0024049	0.00240201	No
ydiL	1770615	1770971	+	357	0	156086	0.00809952	0.00806681	No
ydiM	1771071	1772285	+	1215	0	156086	0.0275656	0.0271891	No
ydiN	1772512	1773777	+	1266	0	156086	0.0287227	0.0283141	No
ydiB	1773789	1774655	+	867	0	156086	0.0196703	0.0194781	No
aroD	1774686	1775444	+	759	0	156086	0.01722	0.0170726	No
ydiF	1775587	1777182	+	1596	0	156086	0.0362096	0.0355619	No
ydiO	1777196	1778347	+	1152	0	156086	0.0261363	0.0257977	No
ydiP	1778390	1779301	-	912	0	156086	0.0206912	0.0204786	No
ydiQ	1779617	1780381	+	765	0	156086	0.0173561	0.0172064	No
ydiR	1780401	1781339	+	939	0	156086	0.0213038	0.0210785	No
ydiS	1781395	1782684	+	1290	0	156086	0.0292672	0.028843	No
ydiT	1782681	1782974	+	294	0	156086	0.00667019	0.00664799	No
fadK	1782977	1784677	+	1701	0	156086	0.0385918	0.0378566	No
ppsA	1784734	1787112	-	2379	0	156086	0.0539741	0.0525434	No
ppsR	1787445	1788278	+	834	0	156086	0.0189216	0.0187437	No
aroH	1788435	1789481	+	1047	0	156086	0.023754	0.0234741	No
ydiE	1789613	1789804	+	192	0	156086	0.00435604	0.00434657	No
ydiU	1789808	1791244	-	1437	0	156086	0.0326023	0.0320765	No
rflP	1791307	1792020	-	714	0	156086	0.016199	0.0160685	No
nlpC	1792267	1792731	-	465	0	156086	0.0105498	0.0104943	No
btuD	1792809	1793558	-	750	0	156086	0.0170158	0.0168718	No
btuC	1794172	1795152	-	981	0	156086	0.0222567	0.0220108	No
ihfA	1795253	1795552	-	300	0	156086	0.00680632	0.00678321	No
pheT	1795557	1797944	-	2388	0	156086	0.0541783	0.0527368	No
pheS	1797959	1798942	-	984	0	156086	0.0223247	0.0220774	No
pheM	1799226	1799270	-	45	0	156086	0.00102095	0.00102043	No
rplT	1799393	1799749	-	357	0	156086	0.00809952	0.00806681	No
rpmI	1799802	1799999	-	198	0	156086	0.00449217	0.00448209	No
infC	1800096	1800638	-	543	0	156086	0.0123194	0.0122439	No
thrS	1800642	1802570	-	1929	0	156086	0.0437646	0.0428208	No
yniD	1805165	1805272	+	108	0	156086	0.00245027	0.00244727	No
ydiY	1805325	1806083	-	759	0	156086	0.01722	0.0170726	No
pfkB	1806370	1807299	+	930	0	156086	0.0210996	0.0208785	No
ydiZ	1807400	1807690	+	291	0	156086	0.00660213	0.00658038	No
yniA	1807796	1808656	+	861	0	156086	0.0195341	0.0193446	No
yniB	1808697	1809233	-	537	0	156086	0.0121833	0.0121094	No
hxpB	1809380	1810048	+	669	0	156086	0.0151781	0.0150635	No
ydjM	1810211	1810801	+	591	0	156086	0.0134084	0.013319	No
tcyP	1810934	1812325	+	1392	0	156086	0.0315813	0.0310878	No
ydjO	1812329	1813132	-	804	0	156086	0.0182409	0.0180756	No
cedA	1813421	1813663	-	243	0	156086	0.00551312	0.00549795	No
katE	1813867	1816128	+	2262	0	156086	0.0513196	0.050025	No
chbG	1816386	1817135	-	750	0	156086	0.0170158	0.0168718	No
chbF	1817148	1818500	-	1353	0	156086	0.0306965	0.0302301	No
chbR	1818605	1819447	-	843	0	156086	0.0191258	0.018944	No
chbC	1819856	1821214	-	1359	0	156086	0.0308326	0.0303621	No
chbB	1821299	1821619	-	321	0	156086	0.00728276	0.0072563	No
osmE	1821918	1822256	-	339	0	156086	0.00769114	0.00766164	No
nadE	1822458	1823285	+	828	0	156086	0.0187854	0.0186101	No
cho	1823515	1824402	+	888	0	156086	0.0201467	0.0199451	No
ves	1824362	1824937	-	576	0	156086	0.0130681	0.0129831	No
spy	1825140	1825625	-	486	0	156086	0.0110262	0.0109657	No
astE	1825955	1826923	-	969	0	156086	0.0219844	0.0217445	No
astB	1826916	1828259	-	1344	0	156086	0.0304923	0.0300321	No
astD	1828256	1829734	-	1479	0	156086	0.0335551	0.0329984	No
astA	1829731	1830765	-	1035	0	156086	0.0234818	0.0232082	No
astC	1830762	1831982	-	1221	0	156086	0.0277017	0.0273215	No
xthA	1832428	1833234	+	807	0	156086	0.018309	0.0181424	No
ydjX	1833401	1834111	+	711	0	156086	0.016131	0.0160016	No
ydjY	1834116	1834793	+	678	0	156086	0.0153823	0.0152646	No
ydjZ	1834808	1835515	+	708	0	156086	0.0160629	0.0159346	No
ynjA	1835515	1836063	+	549	0	156086	0.0124556	0.0123783	No
ynjB	1836073	1837239	+	1167	0	156086	0.0264766	0.0261291	No
ynjC	1837212	1838747	+	1536	0	156086	0.0348483	0.0342481	No
ynjD	1838747	1839400	+	654	0	156086	0.0148378	0.0147282	No
ynjE	1839467	1840774	+	1308	0	156086	0.0296755	0.0292395	No
ynjF	1840783	1841403	-	621	0	156086	0.0140891	0.0139903	No
nudG	1841490	1841897	+	408	0	156086	0.00925659	0.00921388	No
ynjH	1841863	1842135	-	273	0	156086	0.00619375	0.00617461	No
gdhA	1842371	1843714	+	1344	0	156086	0.0304923	0.0300321	No
ynjI	1843831	1844871	-	1041	0	156086	0.0236179	0.0233412	No
topB	1844999	1846960	-	1962	0	156086	0.0445133	0.0435371	No
selD	1846965	1848008	-	1044	0	156086	0.023686	0.0234077	No
ydjA	1848125	1848676	-	552	0	156086	0.0125236	0.0124455	No
sppA	1848837	1850693	+	1857	0	156086	0.0421311	0.0412559	No
ansA	1850860	1851876	+	1017	0	156086	0.0230734	0.0228093	No
pncA	1851887	1852528	+	642	0	156086	0.0145655	0.01446	No
ydjE	1852621	1853979	-	1359	0	156086	0.0308326	0.0303621	No
ydjF	1854096	1854854	-	759	0	156086	0.01722	0.0170726	No
ydjG	1854991	1855971	-	981	0	156086	0.0222567	0.0220108	No
ydjH	1855981	1856928	-	948	0	156086	0.021508	0.0212783	No
ydjI	1856933	1857769	-	837	0	156086	0.0189896	0.0188105	No
ydjJ	1857790	1858833	-	1044	0	156086	0.023686	0.0234077	No
ydjK	1858850	1860229	-	1380	0	156086	0.0313091	0.030824	No
ydjL	1860256	1861332	-	1077	0	156086	0.0244347	0.0241386	No
yeaC	1861702	1861974	-	273	0	156086	0.00619375	0.00617461	No
msrB	1862016	1862429	-	414	0	156086	0.00939272	0.00934874	No
gapA	1862771	1863766	+	996	0	156086	0.022597	0.0223436	No
yeaD	1863850	1864734	+	885	0	156086	0.0200786	0.0198784	No
yeaE	1864782	1865636	-	855	0	156086	0.019398	0.0192111	No
mipA	1865726	1866472	-	747	0	156086	0.0169477	0.0168049	No
yeaG	1866908	1868842	+	1935	0	156086	0.0439007	0.0429511	No
yeaH	1868955	1870238	+	1284	0	156086	0.029131	0.0287108	No
cdgI	1870385	1871860	+	1476	0	156086	0.0334871	0.0329326	No
dgcJ	1872041	1873531	+	1491	0	156086	0.0338274	0.0332616	No
yeaK	1873574	1874077	+	504	0	156086	0.0114346	0.0113695	No
yoaI	1874078	1874182	-	105	0	156086	0.00238221	0.00237938	No
yeaL	1874352	1874798	+	447	0	156086	0.0101414	0.0100902	No
nimR	1874755	1875576	-	822	0	156086	0.0186493	0.0184765	No
nimT	1875673	1876854	+	1182	0	156086	0.0268169	0.0264605	No
yeaO	1876909	1877256	+	348	0	156086	0.00789533	0.00786424	No
yoaF	1877278	1877532	-	255	0	156086	0.00578537	0.00576867	No
dgcP	1877715	1878740	+	1026	0	156086	0.0232776	0.0230088	No
yoaK	1878773	1878871	+	99	0	156086	0.00224608	0.00224356	No
yoaJ	1878874	1878948	+	75	0	156086	0.00170158	0.00170013	No
yeaQ	1879007	1879255	-	249	0	156086	0.00564924	0.00563332	No
yoaG	1879403	1879585	-	183	0	156086	0.00415185	0.00414325	No
yeaR	1879589	1879948	-	360	0	156086	0.00816758	0.00813432	No
leuE	1880121	1880759	-	639	0	156086	0.0144975	0.0143929	No
dmlR	1880886	1881809	-	924	0	156086	0.0209635	0.0207453	No
dmlA	1881912	1882997	+	1086	0	156086	0.0246389	0.0243378	No
yeaV	1883188	1884633	+	1446	0	156086	0.0328065	0.0322742	No
yeaW	1884665	1885789	+	1125	0	156086	0.0255237	0.0252007	No
yeaX	1885845	1886810	+	966	0	156086	0.0219163	0.0216779	No
rnd	1886864	1887991	-	1128	0	156086	0.0255918	0.0252671	No
fadD	1888061	1889746	-	1686	0	156086	0.0382515	0.0375292	No
yeaY	1889951	1890532	-	582	0	156086	0.0132043	0.0131175	No
tsaB	1890572	1891267	-	696	0	156086	0.0157907	0.0156666	No
yoaA	1891325	1893235	-	1911	0	156086	0.0433562	0.0424298	No
yoaB	1893367	1893711	+	345	0	156086	0.00782727	0.00779671	No
yoaC	1894133	1894432	+	300	0	156086	0.00680632	0.00678321	No
yoaH	1894552	1894731	-	180	0	156086	0.00408379	0.00407546	No
pabB	1894805	1896166	+	1362	0	156086	0.0309007	0.0304281	No
nudL	1896170	1896748	+	579	0	156086	0.0131362	0.0130503	No
sdaA	1896932	1898296	+	1365	0	156086	0.0309687	0.0304941	No
pdeD	1898427	1900025	+	1599	0	156086	0.0362777	0.0356275	No
yoaE	1900029	1901585	-	1557	0	156086	0.0353248	0.0347081	No
yoaL	1901573	1901731	-	159	0	156086	0.00360735	0.00360085	No
manX	1902048	1903019	+	972	0	156086	0.0220525	0.0218111	No
manY	1903082	1903882	+	801	0	156086	0.0181729	0.0180087	No
manZ	1903895	1904746	+	852	0	156086	0.0193299	0.0191443	No
yobD	1904801	1905259	+	459	0	156086	0.0104137	0.0103596	No
mntP	1905688	1906254	+	567	0	156086	0.0128639	0.0127816	No
rlmA	1906251	1907060	-	810	0	156086	0.0183771	0.0182092	No
cspC	1907226	1907435	-	210	0	156086	0.00476442	0.00475309	No
yobF	1907448	1907591	-	144	0	156086	0.00326703	0.0032617	No
yebO	1908261	1908548	-	288	0	156086	0.00653406	0.00651276	No
mgrB	1908623	1908766	-	144	0	156086	0.00326703	0.0032617	No
yobH	1908925	1909164	+	240	0	156086	0.00544505	0.00543026	No
kdgR	1909308	1910099	-	792	0	156086	0.0179687	0.0178082	No
yebQ	1910276	1911649	+	1374	0	156086	0.0311729	0.0306921	No
htpX	1911695	1912576	-	882	0	156086	0.0200106	0.0198117	No
prc	1912768	1914816	-	2049	0	156086	0.0464871	0.0454232	No
proQ	1914836	1915534	-	699	0	156086	0.0158587	0.0157336	No
msrC	1915631	1916128	-	498	0	156086	0.0112985	0.0112349	No
letA	1916258	1917541	+	1284	0	156086	0.029131	0.0287108	No
letB	1917510	1920143	+	2634	0	156086	0.0597595	0.0580089	No
rsmF	1920223	1921662	+	1440	0	156086	0.0326703	0.0321424	No
yebV	1921780	1922016	+	237	0	156086	0.00537699	0.00536256	No
yebW	1922121	1922312	+	192	0	156086	0.00435604	0.00434657	No
pphA	1922313	1922969	-	657	0	156086	0.0149058	0.0147953	No
ryeA	1923066	1923337	+	272	0	156086	0.00617106	0.00615206	No
sdsR	1923104	1923207	-	104	0	156086	0.00235952	0.00235674	No
yebY	1923365	1923706	-	342	0	156086	0.0077592	0.00772918	No
yebZ	1923719	1924591	-	873	0	156086	0.0198064	0.0196115	No
yobA	1924595	1924969	-	375	0	156086	0.0085079	0.00847181	No
holE	1925108	1925338	+	231	0	156086	0.00524086	0.00522716	No
yobB	1925440	1926096	+	657	0	156086	0.0149058	0.0147953	No
exoX	1926120	1926782	+	663	0	156086	0.015042	0.0149294	No
yebE	1929048	1929707	-	660	0	156086	0.0149739	0.0148623	No
yebF	1930034	1930390	-	357	0	156086	0.00809952	0.00806681	No
yebG	1930457	1930747	-	291	0	156086	0.00660213	0.00658038	No
purT	1930881	1932059	+	1179	0	156086	0.0267488	0.0263942	No
eda	1932115	1932756	-	642	0	156086	0.0145655	0.01446	No
edd	1932793	1934604	-	1812	0	156086	0.0411102	0.0402766	No
zwf	1934839	1936314	-	1476	0	156086	0.0334871	0.0329326	No
yebK	1936652	1937521	+	870	0	156086	0.0197383	0.0195448	No
pykA	1937649	1939091	+	1443	0	156086	0.0327384	0.0322083	No
lpxM	1939222	1940193	-	972	0	156086	0.0220525	0.0218111	No
mepM	1940313	1941635	-	1323	0	156086	0.0300159	0.0295699	No
znuA	1941651	1942583	-	933	0	156086	0.0211676	0.0209452	No
znuC	1942662	1943417	+	756	0	156086	0.0171519	0.0170057	No
znuB	1943414	1944199	+	786	0	156086	0.0178326	0.0176745	No
ruvB	1944346	1945356	-	1011	0	156086	0.0229373	0.0226762	No
ruvA	1945365	1945976	-	612	0	156086	0.0138849	0.0137889	No
yobI	1946115	1946180	-	66	0	156086	0.00149739	0.00149627	No
yebB	1946251	1946853	+	603	0	156086	0.0136807	0.0135875	No
ruvC	1946855	1947376	-	522	0	156086	0.011843	0.0117731	No
yebC	1947411	1948151	-	741	0	156086	0.0168116	0.0166711	No
nudB	1948180	1948632	-	453	0	156086	0.0102775	0.0102249	No
aspS	1948750	1950522	-	1773	0	156086	0.0402253	0.039427	No
yecD	1950832	1951398	+	567	0	156086	0.0128639	0.0127816	No
yecE	1951395	1952213	+	819	0	156086	0.0185812	0.0184097	No
yecN	1952266	1952661	+	396	0	156086	0.00898434	0.0089441	No
cmoA	1952702	1953445	+	744	0	156086	0.0168797	0.016738	No
cmoB	1953442	1954413	+	972	0	156086	0.0220525	0.0218111	No
torZ	1954578	1957007	-	2430	0	156086	0.0551312	0.053639	No
torY	1957032	1958132	-	1101	0	156086	0.0249792	0.0246698	No
micL	1958441	1958520	-	80	0	156086	0.00181502	0.00181337	No
cutC	1958520	1959266	-	747	0	156086	0.0169477	0.0168049	No
yecM	1959280	1959846	-	567	0	156086	0.0128639	0.0127816	No
argS	1960062	1961795	+	1734	0	156086	0.0393405	0.0385767	No
yecV	1961837	1961881	-	45	0	156086	0.00102095	0.00102043	No
yecT	1961972	1962460	+	489	0	156086	0.0110943	0.011033	No
flhE	1962580	1962972	-	393	0	156086	0.00891628	0.00887664	No
flhA	1962972	1965050	-	2079	0	156086	0.0471678	0.0460727	No
flhB	1965043	1966191	-	1149	0	156086	0.0260682	0.0257314	No
cheZ	1966393	1967037	-	645	0	156086	0.0146336	0.014527	No
cheY	1967048	1967437	-	390	0	156086	0.00884821	0.00880918	No
cheB	1967452	1968501	-	1050	0	156086	0.0238221	0.0235406	No
cheR	1968504	1969364	-	861	0	156086	0.0195341	0.0193446	No
tap	1969383	1970984	-	1602	0	156086	0.0363457	0.0356932	No
tar	1971030	1972691	-	1662	0	156086	0.037707	0.0370049	No
cheW	1972836	1973339	-	504	0	156086	0.0114346	0.0113695	No
cheA	1973360	1975324	-	1965	0	156086	0.0445814	0.0436022	No
motB	1975329	1976255	-	927	0	156086	0.0210315	0.0208119	No
motA	1976252	1977139	-	888	0	156086	0.0201467	0.0199451	No
flhC	1977266	1977844	-	579	0	156086	0.0131362	0.0130503	No
flhD	1977847	1978197	-	351	0	156086	0.00796339	0.00793177	No
insB5	1978518	1979021	-	504	0	156086	0.0114346	0.0113695	No
insA5	1978940	1979215	-	276	0	156086	0.00626181	0.00624225	No
uspC	1979753	1980181	+	429	0	156086	0.00973303	0.00968582	No
otsB	1981587	1982387	-	801	0	156086	0.0181729	0.0180087	No
araH	1982554	1983540	-	987	0	156086	0.0223928	0.0221439	No
araG	1983555	1985069	-	1515	0	156086	0.0343719	0.0337879	No
araF	1985139	1986128	-	990	0	156086	0.0224608	0.0222105	No
ftnB	1986925	1987428	+	504	0	156086	0.0114346	0.0113695	No
yecJ	1987507	1987758	-	252	0	156086	0.00571731	0.00570099	No
azuC	1987873	1987959	-	87	0	156086	0.00197383	0.00197189	No
yecR	1988222	1988545	+	324	0	156086	0.00735082	0.00732387	No
ftnA	1988716	1989213	+	498	0	156086	0.0112985	0.0112349	No
yecH	1989251	1989490	-	240	0	156086	0.00544505	0.00543026	No
tyrP	1989681	1990892	+	1212	0	156086	0.0274975	0.0271229	No
[truncated: 2,466 more rows]

## Sheet: S7
Table S7. Mutation stats of the AgNPs-treated MA lines
Line	Mapping rate	Insert size	Coverage	A sites	A × generations	C sites	C × generations	G sites	G × generations	T sites	T × generations	Generations	G:C > A:T	A:T > G:C	A:T > T:A	G:C > T:A	A:T > C:G	G:C > C:G
T40MA201	0.997	301	235.863	1139904	1.26803e+09	1176966	1.30926e+09	1174119	1.30609e+09	1138771	1.26677e+09	1112.4	0	0	0	0	0	0
T40MA202	0.9931	280	84.7951	1138689	1.26668e+09	1175503	1.30763e+09	1172518	1.30431e+09	1137470	1.26532e+09	1112.4	0	0	0	0	0	0
T40MA203	0.9973	315	313.395	1139891	1.26801e+09	1176945	1.30923e+09	1174087	1.30605e+09	1138747	1.26674e+09	1112.4	0	0	0	0	0	0
T40MA204	0.9922	398	101.035	1140485	1.26868e+09	1177630	1.31e+09	1174880	1.30694e+09	1139326	1.26739e+09	1112.4	0	0	0	0	0	0
T40MA205	0.9919	390	61.3593	1140239	1.2684e+09	1177411	1.30975e+09	1174543	1.30656e+09	1139124	1.26716e+09	1112.4	0	1	0	0	0	0
T40MA206	0.9961	318	78.7836	1138905	1.26692e+09	1175685	1.30783e+09	1172824	1.30465e+09	1137841	1.26573e+09	1112.4	0	0	1	0	1	0
T40MA208	0.9891	343	128.387	1140521	1.26872e+09	1177668	1.31004e+09	1174877	1.30693e+09	1139333	1.26739e+09	1112.4	0	0	0	0	0	0
T40MA209	0.9843	323	76.904	1139385	1.26745e+09	1176383	1.30861e+09	1173437	1.30533e+09	1138256	1.2662e+09	1112.4	0	0	0	0	0	0
T40MA210	0.9868	208	128.323	1138435	1.2664e+09	1175211	1.3073e+09	1172161	1.30391e+09	1137306	1.26514e+09	1112.4	0	1	0	0	0	0
T40MA211	0.9931	333	51.8546	1139308	1.26737e+09	1176287	1.3085e+09	1173393	1.30528e+09	1138203	1.26614e+09	1112.4	0	0	0	0	0	0
T40MA212	0.9974	195	137.897	1137501	1.26536e+09	1174060	1.30602e+09	1171028	1.30265e+09	1136355	1.26408e+09	1112.4	1	0	0	0	0	0
T40MA213	0.9964	318	102.605	1139229	1.26728e+09	1176150	1.30835e+09	1173219	1.30509e+09	1138046	1.26596e+09	1112.4	0	0	0	0	0	0
T40MA214	0.996	220	138.807	1138642	1.26663e+09	1175376	1.30749e+09	1172380	1.30416e+09	1137443	1.26529e+09	1112.4	0	0	0	0	1	0
T40MA215	0.9968	293	159.503	1139339	1.2674e+09	1176284	1.3085e+09	1173471	1.30537e+09	1138191	1.26612e+09	1112.4	0	0	0	0	0	0
T40MA216	0.9969	341	374.854	1140593	1.2688e+09	1177731	1.31011e+09	1174976	1.30704e+09	1139401	1.26747e+09	1112.4	0	0	0	0	0	0
T40MA217	0.997	305	346.816	1139824	1.26794e+09	1176892	1.30917e+09	1174052	1.30602e+09	1138688	1.26668e+09	1112.4	2	0	0	0	0	0
T40MA219	0.9962	318	104.285	1138911	1.26692e+09	1175811	1.30797e+09	1172793	1.30461e+09	1137746	1.26563e+09	1112.4	2	0	0	0	0	0
T40MA220	0.9931	288	444.843	1140066	1.26821e+09	1177185	1.3095e+09	1174277	1.30627e+09	1138994	1.26702e+09	1112.4	0	0	0	0	0	0
T40MA221	0.9941	264	79.8725	1139216	1.26726e+09	1176098	1.30829e+09	1173251	1.30512e+09	1138051	1.26597e+09	1112.4	0	0	0	0	0	0
T40MA222	0.9914	293	129.528	1139039	1.26707e+09	1175865	1.30803e+09	1172977	1.30482e+09	1137891	1.26579e+09	1112.4	0	0	0	0	0	0
T40MA223	0.9946	368	99.4977	1140267	1.26843e+09	1177406	1.30975e+09	1174622	1.30665e+09	1139133	1.26717e+09	1112.4	0	0	0	1	0	0
T40MA224	0.9974	288	57.4177	1136398	1.26413e+09	1172659	1.30447e+09	1169549	1.30101e+09	1135188	1.26278e+09	1112.4	1	0	0	0	0	0
T40MA225	0.996	291	109.774	1138635	1.26662e+09	1175503	1.30763e+09	1172556	1.30435e+09	1137577	1.26544e+09	1112.4	0	0	0	0	0	0
T40MA226	0.9936	178	95.5898	1137005	1.2648e+09	1173328	1.30521e+09	1170300	1.30184e+09	1135814	1.26348e+09	1112.4	0	0	0	0	1	0
T40MA227	0.9969	281	122.896	1138481	1.26645e+09	1175153	1.30724e+09	1172263	1.30403e+09	1137277	1.26511e+09	1112.4	0	0	1	0	1	0
T40MA229	0.9959	338	207.55	1140347	1.26852e+09	1177428	1.30977e+09	1174602	1.30663e+09	1139154	1.26719e+09	1112.4	1	1	0	0	0	0
T40MA230	0.9961	266	99.3105	1138363	1.26632e+09	1175224	1.30732e+09	1172175	1.30393e+09	1137368	1.26521e+09	1112.4	0	0	0	0	0	0
T40MA231	0.9957	346	162.366	1139975	1.26811e+09	1177055	1.30936e+09	1174220	1.3062e+09	1138808	1.26681e+09	1112.4	0	2	0	1	0	0
T40MA233	0.9962	319	122.442	1139418	1.26749e+09	1176431	1.30866e+09	1173454	1.30535e+09	1138248	1.26619e+09	1112.4	0	0	0	0	0	0
T40MA235	0.9968	307	118.899	1138742	1.26674e+09	1175532	1.30766e+09	1172610	1.30441e+09	1137577	1.26544e+09	1112.4	0	1	1	0	0	0
T40MA236	0.9954	362	69.9868	1139380	1.26745e+09	1176328	1.30855e+09	1173487	1.30539e+09	1138290	1.26623e+09	1112.4	0	0	1	0	0	0
T40MA237	0.9959	239	99.4258	1137716	1.2656e+09	1174351	1.30635e+09	1171315	1.30297e+09	1136706	1.26447e+09	1112.4	1	0	0	0	0	0
T40MA239	0.997	291	88.8037	1138920	1.26693e+09	1175797	1.30796e+09	1172916	1.30475e+09	1137808	1.2657e+09	1112.4	0	0	0	0	0	0
T40MA240	0.9974	302	65.5726	1136950	1.26474e+09	1173290	1.30517e+09	1170223	1.30176e+09	1135901	1.26358e+09	1112.4	0	0	0	0	0	0
T40MA241	0.994	206	99.1702	1137628	1.2655e+09	1174315	1.30631e+09	1171273	1.30292e+09	1136582	1.26433e+09	1112.4	0	0	0	0	0	0
T40MA242	0.9934	269	89.6875	1139579	1.26767e+09	1176537	1.30878e+09	1173779	1.30571e+09	1138397	1.26635e+09	1112.4	0	0	0	0	0	0
T40MA243	0.9969	262	96.6085	1139359	1.26742e+09	1176264	1.30848e+09	1173420	1.30531e+09	1138193	1.26613e+09	1112.4	0	0	0	0	0	0
T40MA244	0.9964	184	144.591	1138142	1.26607e+09	1174768	1.30681e+09	1171877	1.3036e+09	1137104	1.26491e+09	1112.4	0	0	0	0	0	0
T40MA245	0.9968	264	78.5615	1138637	1.26662e+09	1175505	1.30763e+09	1172515	1.30431e+09	1137505	1.26536e+09	1112.4	0	0	0	0	0	0
T40MA246	0.9956	234	65.5402	1137672	1.26555e+09	1174333	1.30633e+09	1171185	1.30283e+09	1136517	1.26426e+09	1112.4	0	0	0	0	0	0
T40MA247	0.9965	239	99.841	1138077	1.266e+09	1174661	1.30669e+09	1171747	1.30345e+09	1136905	1.26469e+09	1112.4	0	1	0	0	0	0
T40MA250	0.9968	276	61.4546	1138151	1.26608e+09	1174781	1.30683e+09	1171744	1.30345e+09	1137032	1.26483e+09	1112.4	0	0	0	0	0	0
T40MA251	0.9963	241	105.193	1138945	1.26696e+09	1175857	1.30802e+09	1172913	1.30475e+09	1137854	1.26575e+09	1112.4	0	0	0	0	0	0
T40MA252	0.9968	290	69.6763	1138485	1.26645e+09	1175358	1.30747e+09	1172320	1.30409e+09	1137438	1.26529e+09	1112.4	0	0	0	0	0	0
T40MA253	0.9976	261	99.1299	1138131	1.26606e+09	1174821	1.30687e+09	1171852	1.30357e+09	1136979	1.26478e+09	1112.4	0	1	0	0	0	0
T40MA254	0.9969	262	69.3915	1138168	1.2661e+09	1174920	1.30698e+09	1171810	1.30352e+09	1137016	1.26482e+09	1112.4	0	0	0	0	0	0
T40MA255	0.9977	278	90.6572	1138482	1.26645e+09	1175225	1.30732e+09	1172341	1.30411e+09	1137368	1.26521e+09	1112.4	0	0	0	0	0	0
T40MA256	0.9972	273	83.7093	1138270	1.26621e+09	1174957	1.30702e+09	1172053	1.30379e+09	1137174	1.26499e+09	1112.4	0	0	0	0	1	0
T40MA257	0.9984	244	96.2133	1132953	1.2603e+09	1170025	1.30154e+09	1166615	1.29774e+09	1131137	1.25828e+09	1112.4	0	0	0	0	0	0
T40MA258	0.9945	224	128.595	1137266	1.26509e+09	1173780	1.30571e+09	1170629	1.30221e+09	1136051	1.26374e+09	1112.4	0	0	0	0	0	0
T40MA259	0.9938	316	76.3137	1139012	1.26704e+09	1175905	1.30808e+09	1172948	1.30479e+09	1137864	1.26576e+09	1112.4	0	1	1	0	0	0
T40MA260	0.9944	204	117.931	1137196	1.26502e+09	1173565	1.30547e+09	1170617	1.30219e+09	1136076	1.26377e+09	1112.4	0	0	0	0	0	0
T40MA261	0.9954	307	92.706	1139833	1.26795e+09	1176936	1.30922e+09	1174075	1.30604e+09	1138741	1.26674e+09	1112.4	0	0	0	0	0	0
T40MA262	0.9969	196	161.177	1137862	1.26576e+09	1174492	1.3065e+09	1171479	1.30315e+09	1136725	1.26449e+09	1112.4	0	0	0	0	0	0
T40MA264	0.9974	272	180.359	1139052	1.26708e+09	1175820	1.30798e+09	1172926	1.30476e+09	1137802	1.26569e+09	1112.4	0	0	0	0	0	0
T40MA265	0.996	300	89.9492	1138712	1.2667e+09	1175489	1.30761e+09	1172553	1.30435e+09	1137563	1.26543e+09	1112.4	0	0	0	1	0	0
T40MA266	0.9961	229	173.623	1139780	1.26789e+09	1176741	1.30901e+09	1173968	1.30592e+09	1138593	1.26657e+09	1112.4	1	0	0	0	0	0
T40MA267	0.9952	278	91.4569	1139685	1.26779e+09	1176737	1.309e+09	1173899	1.30585e+09	1138596	1.26657e+09	1112.4	0	0	0	0	0	0
T40MA268	0.9961	330	138.975	1139940	1.26807e+09	1176940	1.30923e+09	1174089	1.30606e+09	1138751	1.26675e+09	1112.4	0	0	0	0	0	0
T40MA269	0.9971	269	89.8909	1138176	1.26611e+09	1174886	1.30694e+09	1171927	1.30365e+09	1136994	1.26479e+09	1112.4	0	0	0	0	0	0
T40MA270	0.997	258	78.9751	1136904	1.26469e+09	1173257	1.30513e+09	1170206	1.30174e+09	1135802	1.26347e+09	1112.4	0	0	0	0	0	0
T40MA271	0.9966	274	107.409	1138429	1.26639e+09	1175174	1.30726e+09	1172173	1.30393e+09	1137243	1.26507e+09	1112.4	0	1	0	0	0	0
T40MA272	0.9968	279	75.9301	1138485	1.26645e+09	1175407	1.30752e+09	1172301	1.30407e+09	1137468	1.26532e+09	1112.4	0	0	0	0	1	0
T40MA273	0.9972	261	109.976	1138970	1.26699e+09	1175808	1.30797e+09	1172902	1.30474e+09	1137795	1.26568e+09	1112.4	0	0	0	0	0	0
T40MA274	0.9952	265	110.37	1138250	1.26619e+09	1174860	1.30691e+09	1171879	1.3036e+09	1137048	1.26485e+09	1112.4	0	1	0	0	0	0
T40MA275	0.9955	254	92.9965	1137655	1.26553e+09	1174280	1.30627e+09	1171251	1.3029e+09	1136595	1.26435e+09	1112.4	0	0	0	0	0	0
T40MA276	0.9957	229	92.4159	1137601	1.26547e+09	1174151	1.30613e+09	1171088	1.30272e+09	1136408	1.26414e+09	1112.4	0	0	0	0	0	0
T40MA277	0.9967	300	98.3	1139578	1.26767e+09	1176556	1.3088e+09	1173660	1.30558e+09	1138433	1.26639e+09	1112.4	0	1	0	0	0	0
T40MA278	0.9938	309	66.4541	1138632	1.26661e+09	1175444	1.30756e+09	1172403	1.30418e+09	1137524	1.26538e+09	1112.4	0	0	0	0	0	0
T40MA279	0.9961	287	95.2505	1139494	1.26757e+09	1176519	1.30876e+09	1173549	1.30546e+09	1138386	1.26634e+09	1112.4	0	0	0	0	1	0
T40MA280	0.9948	342	73.9436	1138977	1.267e+09	1175799	1.30796e+09	1172913	1.30475e+09	1137848	1.26574e+09	1112.4	0	0	0	0	1	0
T40MA281	0.9952	289	93.4727	1138630	1.26661e+09	1175471	1.30759e+09	1172494	1.30428e+09	1137533	1.26539e+09	1112.4	0	0	0	1	0	0
T40MA282	0.9892	316	79.1683	1139166	1.26721e+09	1176092	1.30828e+09	1173213	1.30508e+09	1137961	1.26587e+09	1112.4	0	0	0	0	0	0
T40MA283	0.9912	322	99.1991	1139399	1.26747e+09	1176372	1.3086e+09	1173481	1.30538e+09	1138290	1.26623e+09	1112.4	0	0	1	0	0	0
T40MA284	0.9932	338	66.5416	1138852	1.26686e+09	1175616	1.30776e+09	1172833	1.30466e+09	1137669	1.26554e+09	1112.4	1	0	0	0	0	0
T40MA285	0.9931	382	95.0726	1140295	1.26846e+09	1177363	1.3097e+09	1174573	1.3066e+09	1139080	1.26711e+09	1112.4	0	0	1	0	0	0
T40MA287	0.9942	389	80.3692	1140296	1.26847e+09	1177429	1.30977e+09	1174597	1.30662e+09	1139112	1.26715e+09	1112.4	0	0	0	0	0	0
T40MA288	0.9944	282	84.641	1138328	1.26628e+09	1175051	1.30713e+09	1172074	1.30382e+09	1137243	1.26507e+09	1112.4	0	0	0	0	0	0
T40MA289	0.9971	256	79.6131	1137611	1.26548e+09	1174208	1.30619e+09	1171190	1.30283e+09	1136642	1.2644e+09	1112.4	1	0	0	1	0	0
T40MA290	0.9847	263	87.0774	1138447	1.26641e+09	1175314	1.30742e+09	1172243	1.304e+09	1137392	1.26523e+09	1112.4	0	1	0	0	0	0
T40MA291	0.9944	246	84.1511	1137613	1.26548e+09	1174149	1.30612e+09	1171127	1.30276e+09	1136456	1.26419e+09	1112.4	0	0	0	0	0	0
T40MA292	0.9959	214	83.2119	1138011	1.26592e+09	1174691	1.30673e+09	1171600	1.30329e+09	1136837	1.26462e+09	1112.4	0	0	0	0	1	0
T40MA293	0.9841	286	103.814	1138750	1.26675e+09	1176170	1.30837e+09	1173135	1.305e+09	1137673	1.26555e+09	1112.4	0	0	0	1	0	0
T40MA295	0.9943	229	152.396	1139197	1.26724e+09	1176084	1.30828e+09	1173180	1.30505e+09	1137999	1.26591e+09	1112.4	2	0	0	0	0	0
T40MA296	0.9957	325	97.6808	1139828	1.26794e+09	1176865	1.30914e+09	1174023	1.30598e+09	1138642	1.26663e+09	1112.4	0	0	0	0	0	0
T40MA298	0.9953	314	63.6379	1138924	1.26694e+09	1175777	1.30793e+09	1172888	1.30472e+09	1137789	1.26568e+09	1112.4	0	0	1	0	0	0
T40MA299	0.9931	253	115.755	1138843	1.26685e+09	1175729	1.30788e+09	1172813	1.30464e+09	1137690	1.26557e+09	1112.4	0	0	0	0	0	1
T40MA301	0.9945	250	128.822	1138766	1.26676e+09	1175588	1.30772e+09	1172683	1.30449e+09	1137611	1.26548e+09	1112.4	0	0	0	0	0	0
T40MA302	0.9958	322	320.695	1140184	1.26834e+09	1177270	1.3096e+09	1174454	1.30646e+09	1139007	1.26703e+09	1112.4	0	0	0	0	0	0
T40MA303	0.9963	264	127.122	1139749	1.26786e+09	1176853	1.30913e+09	1173959	1.30591e+09	1138638	1.26662e+09	1112.4	1	1	1	0	0	0
T40MA305	0.9947	284	111.489	1139275	1.26733e+09	1176214	1.30842e+09	1173259	1.30513e+09	1138163	1.26609e+09	1112.4	0	0	0	0	0	0
T40MA306	0.9904	298	145.999	1140395	1.26858e+09	1177488	1.30984e+09	1174766	1.30681e+09	1139221	1.26727e+09	1112.4	1	0	0	0	0	0
T40MA307	0.9916	316	74.8153	1139650	1.26775e+09	1176707	1.30897e+09	1173856	1.3058e+09	1138506	1.26647e+09	1112.4	1	0	0	0	0	0
T40MA311	0.9947	266	98.0085	1138297	1.26624e+09	1175079	1.30716e+09	1172056	1.3038e+09	1137270	1.2651e+09	1112.4	0	0	0	0	0	0
T40MA312	0.9948	305	102.355	1139676	1.26778e+09	1176685	1.30894e+09	1173845	1.30579e+09	1138497	1.26646e+09	1112.4	0	0	0	0	0	0
T40MA313	0.9768	235	84.6231	1137509	1.26537e+09	1173973	1.30593e+09	1170982	1.3026e+09	1136355	1.26408e+09	1112.4	0	0	0	0	0	1
T40MA314	0.9952	300	80.2878	1138482	1.26645e+09	1175326	1.30743e+09	1172345	1.30412e+09	1137367	1.26521e+09	1112.4	0	0	0	0	0	0
T40MA315	0.992	302	109.51	1139283	1.26734e+09	1176127	1.30832e+09	1173261	1.30514e+09	1138058	1.26598e+09	1112.4	0	0	0	0	1	0
T40MA316	0.9932	267	128.114	1138085	1.26601e+09	1174708	1.30675e+09	1171707	1.30341e+09	1136877	1.26466e+09	1112.4	1	0	1	0	0	0
T40MA317	0.9962	261	94.4863	1138216	1.26615e+09	1174930	1.30699e+09	1171940	1.30367e+09	1137071	1.26488e+09	1112.4	0	0	0	0	0	0
T40MA318	0.9894	340	113.614	1139990	1.26812e+09	1177022	1.30932e+09	1174188	1.30617e+09	1138818	1.26682e+09	1112.4	0	0	0	0	0	0
T40MA319	0.9942	289	91.8331	1138596	1.26657e+09	1175446	1.30757e+09	1172464	1.30425e+09	1137490	1.26534e+09	1112.4	0	1	0	0	0	0
T40MA320	0.9959	309	97.8047	1139762	1.26787e+09	1176757	1.30902e+09	1173890	1.30584e+09	1138597	1.26658e+09	1112.4	0	0	0	0	0	0
T40MA321	0.995	294	79.9519	1138840	1.26685e+09	1175684	1.30783e+09	1172699	1.30451e+09	1137695	1.26557e+09	1112.4	1	1	0	0	0	0
T40MA322	0.9956	279	101.972	1138939	1.26696e+09	1175726	1.30788e+09	1172753	1.30457e+09	1137761	1.26565e+09	1112.4	0	0	0	0	0	0
T40MA323	0.993	292	111.879	1139211	1.26726e+09	1176185	1.30839e+09	1173258	1.30513e+09	1138082	1.266e+09	1112.4	0	0	0	0	0	0
T40MA324	0.9966	263	166.779	1139550	1.26764e+09	1176527	1.30877e+09	1173691	1.30561e+09	1138451	1.26641e+09	1112.4	0	1	0	1	0	0
T40MA325	0.9916	364	110.375	1140347	1.26852e+09	1177501	1.30985e+09	1174703	1.30674e+09	1139190	1.26723e+09	1112.4	0	0	0	0	0	0
T40MA326	0.9939	314	77.6762	1139286	1.26734e+09	1176293	1.30851e+09	1173304	1.30518e+09	1138217	1.26615e+09	1112.4	0	0	0	0	0	0
T40MA328	0.9966	326	70.0369	1139068	1.2671e+09	1175921	1.30809e+09	1173074	1.30493e+09	1137833	1.26573e+09	1112.4	1	1	0	1	0	0
T40MA329	0.9929	203	87.3624	1135955	1.26364e+09	1172151	1.3039e+09	1169019	1.30042e+09	1134915	1.26248e+09	1112.4	0	0	0	0	0	0
T40MA330	0.9931	325	116.585	1140206	1.26837e+09	1177261	1.30959e+09	1174487	1.3065e+09	1139019	1.26704e+09	1112.4	0	0	0	0	0	0
T40MA331	0.9909	244	138.032	1137757	1.26564e+09	1174284	1.30627e+09	1171300	1.30295e+09	1136591	1.26434e+09	1112.4	0	0	0	0	0	0
T40MA332	0.9958	326	141.376	1140062	1.2682e+09	1177170	1.30948e+09	1174286	1.30628e+09	1138893	1.2669e+09	1112.4	0	0	0	0	0	0
T40MA333	0.9922	290	133.529	1138569	1.26654e+09	1175294	1.3074e+09	1172399	1.30418e+09	1137417	1.26526e+09	1112.4	0	0	0	0	1	0
T40MA335	0.9945	249	163.157	1137569	1.26543e+09	1174116	1.30609e+09	1171105	1.30274e+09	1136478	1.26422e+09	1112.4	0	0	0	0	0	0
T40MA336	0.995	362	91.4718	1140247	1.26841e+09	1177380	1.30972e+09	1174528	1.30654e+09	1139083	1.26712e+09	1112.4	0	0	0	0	0	0
T40MA338	0.9957	194	76.4146	1137503	1.26536e+09	1174075	1.30604e+09	1171049	1.30267e+09	1136386	1.26412e+09	1112.4	0	0	0	0	0	0
T40MA339	0.9903	280	110.212	1138219	1.26615e+09	1174890	1.30695e+09	1171967	1.3037e+09	1137130	1.26494e+09	1112.4	1	1	0	0	0	0
T40MA340	0.9942	341	90.9486	1139934	1.26806e+09	1176982	1.30927e+09	1174128	1.3061e+09	1138776	1.26677e+09	1112.4	1	0	0	0	0	0
T40MA341	0.9904	295	69.495	1138217	1.26615e+09	1174923	1.30698e+09	1171987	1.30372e+09	1137131	1.26494e+09	1112.4	0	1	1	0	0	0
T40MA343	0.992	290	123.079	1138971	1.26699e+09	1175851	1.30802e+09	1172951	1.30479e+09	1137808	1.2657e+09	1112.4	1	1	0	0	0	0
T40MA344	0.9935	389	117.667	1140445	1.26863e+09	1177604	1.30997e+09	1174757	1.3068e+09	1139274	1.26733e+09	1112.4	0	0	0	1	1	0
T40MA345	0.991	261	92.1714	1137679	1.26555e+09	1174316	1.30631e+09	1171325	1.30298e+09	1136646	1.26441e+09	1112.4	2	0	0	0	0	0
T40MA346	0.9931	388	131.613	1140496	1.26869e+09	1177659	1.31003e+09	1174839	1.30689e+09	1139333	1.26739e+09	1112.4	1	1	0	0	0	0
T40MA347	0.9895	302	95.0268	1139160	1.2672e+09	1176058	1.30825e+09	1173176	1.30504e+09	1138036	1.26595e+09	1112.4	1	0	0	1	0	0
T40MA348	0.9956	347	75.6047	1139567	1.26765e+09	1176607	1.30886e+09	1173759	1.30569e+09	1138495	1.26646e+09	1112.4	0	0	0	0	0	0
T40MA349	0.9888	346	93.7447	1139632	1.26773e+09	1176645	1.3089e+09	1173763	1.30569e+09	1138501	1.26647e+09	1112.4	1	0	0	1	0	0
T40MA350	0.9931	382	104.89	1140452	1.26864e+09	1177611	1.30997e+09	1174832	1.30688e+09	1139275	1.26733e+09	1112.4	0	0	0	0	0	0
T40MA351	0.9968	277	103.636	1138307	1.26625e+09	1175100	1.30718e+09	1172023	1.30376e+09	1137144	1.26496e+09	1112.4	0	0	0	0	0	0
T40MA352	0.992	393	111.938	1140459	1.26865e+09	1177581	1.30994e+09	1174810	1.30686e+09	1139244	1.2673e+09	1112.4	0	0	0	0	0	0
T40MA354	0.995	300	105.919	1139475	1.26755e+09	1176440	1.30867e+09	1173541	1.30545e+09	1138284	1.26623e+09	1112.4	0	0	0	0	0	0
T40MA355	0.9962	293	95.4184	1138581	1.26656e+09	1175476	1.3076e+09	1172510	1.3043e+09	1137613	1.26548e+09	1112.4	1	0	1	0	0	0
T40MA357	0.9926	334	98.0966	1139601	1.26769e+09	1176596	1.30885e+09	1173688	1.30561e+09	1138450	1.26641e+09	1112.4	0	0	1	0	0	0
T40MA358	0.9904	396	61.0076	1140461	1.26865e+09	1177580	1.30994e+09	1174844	1.3069e+09	1139284	1.26734e+09	1112.4	0	0	0	0	0	0
T40MA359	0.9913	362	75.9517	1139908	1.26803e+09	1177010	1.30931e+09	1174105	1.30607e+09	1138738	1.26673e+09	1112.4	1	0	0	0	0	0
T40MA361	0.9895	327	81.7748	1139248	1.2673e+09	1176218	1.30842e+09	1173330	1.30521e+09	1138069	1.26599e+09	1112.4	0	0	1	0	0	0
T40MA363	0.994	276	86.787	1138191	1.26612e+09	1174822	1.30687e+09	1171892	1.30361e+09	1136964	1.26476e+09	1112.4	0	0	0	0	0	0
T40MA364	0.9936	342	47.288	1139861	1.26798e+09	1176948	1.30924e+09	1174044	1.30601e+09	1138754	1.26675e+09	1112.4	1	0	0	0	0	0
T40MA365	0.9962	298	103.389	1138923	1.26694e+09	1175714	1.30786e+09	1172850	1.30468e+09	1137800	1.26569e+09	1112.4	0	0	0	0	0	0
T40MA366	0.9925	391	83.5617	1140152	1.26831e+09	1177272	1.3096e+09	1174474	1.30648e+09	1138966	1.26699e+09	1112.4	0	0	0	0	0	0
T40MA367	0.9957	297	88.0567	1138603	1.26658e+09	1175405	1.30752e+09	1172402	1.30418e+09	1137464	1.26531e+09	1112.4	0	0	0	0	0	0
T40MA368	0.9928	389	88.8267	1140308	1.26848e+09	1177394	1.30973e+09	1174622	1.30665e+09	1139111	1.26715e+09	1112.4	0	0	0	0	0	0
T40MA369	0.9958	300	87.475	1138864	1.26687e+09	1175744	1.3079e+09	1172792	1.30461e+09	1137723	1.2656e+09	1112.4	0	0	0	0	0	0
T40MA370	0.9948	272	141.185	1139477	1.26755e+09	1176455	1.30869e+09	1173568	1.30548e+09	1138387	1.26634e+09	1112.4	0	0	0	0	0	0
T40MA371	0.9882	286	99.7367	1138464	1.26643e+09	1175311	1.30742e+09	1172299	1.30407e+09	1137413	1.26526e+09	1112.4	0	0	0	0	0	0
T40MA372	0.9883	345	138.49	1140271	1.26844e+09	1177319	1.30965e+09	1174598	1.30662e+09	1139051	1.26708e+09	1112.4	0	0	0	0	0	0
T40MA373	0.9899	324	100.465	1140035	1.26817e+09	1177130	1.30944e+09	1174235	1.30622e+09	1138875	1.26688e+09	1112.4	1	0	0	0	0	0
T40MA374	0.9842	414	65.8218	1140221	1.26838e+09	1177295	1.30962e+09	1174545	1.30656e+09	1138996	1.26702e+09	1112.4	0	0	0	0	0	0
T40MA375	0.9079	333	89.1634	1139612	1.2677e+09	1176571	1.30882e+09	1173721	1.30565e+09	1138496	1.26646e+09	1112.4	0	0	0	0	0	0
T40MA376	0.9916	382	107.788	1140649	1.26886e+09	1177794	1.31018e+09	1175059	1.30714e+09	1139440	1.26751e+09	1112.4	0	0	0	0	0	0
T40MA378	0.9913	391	101.087	1140426	1.26861e+09	1177553	1.30991e+09	1174803	1.30685e+09	1139277	1.26733e+09	1112.4	0	0	0	0	0	0
T40MA379	0.9852	326	108.326	1139712	1.26782e+09	1176708	1.30897e+09	1173824	1.30576e+09	1138536	1.26651e+09	1112.4	0	0	0	0	0	0
T40MA380	0.9924	367	121.402	1140458	1.26865e+09	1177601	1.30996e+09	1174805	1.30685e+09	1139245	1.2673e+09	1112.4	0	0	0	0	0	0
T40MA381	0.9918	312	113.144	1139281	1.26734e+09	1176280	1.30849e+09	1173281	1.30516e+09	1138136	1.26606e+09	1112.4	0	0	0	0	0	0
T40MA382	0.9906	380	93.3	1140152	1.26831e+09	1177242	1.30956e+09	1174349	1.30635e+09	1138974	1.26699e+09	1112.4	0	0	0	0	0	0
T40MA383	0.9957	315	114.939	1139067	1.2671e+09	1175927	1.3081e+09	1173012	1.30486e+09	1137959	1.26587e+09	1112.4	0	0	0	0	0	0
T40MA384	0.9907	351	96.4929	1140239	1.2684e+09	1177343	1.30968e+09	1174556	1.30658e+09	1139101	1.26714e+09	1112.4	0	0	0	1	0	0
T40MA385	0.9902	232	109.689	1137549	1.26541e+09	1174062	1.30603e+09	1171030	1.30265e+09	1136399	1.26413e+09	1112.4	0	0	0	0	0	0
T40MA386	0.9926	286	87.9536	1139930	1.26806e+09	1177028	1.30933e+09	1174156	1.30613e+09	1138791	1.26679e+09	1112.4	0	0	0	0	0	0
T40MA387	0.9857	194	40.1118	1136520	1.26426e+09	1172886	1.30472e+09	1169756	1.30124e+09	1135328	1.26294e+09	1112.4	0	0	0	0	0	0
T40MA388	0.9955	274	113.041	1139753	1.26786e+09	1176757	1.30902e+09	1173904	1.30585e+09	1138580	1.26656e+09	1112.4	0	0	0	0	0	0
T40MA391	0.9924	268	93.6822	1138789	1.26679e+09	1175660	1.3078e+09	1172694	1.3045e+09	1137615	1.26548e+09	1112.4	0	0	0	0	0	0
T40MA392	0.9925	411	97.4469	1140593	1.2688e+09	1177758	1.31014e+09	1174997	1.30707e+09	1139393	1.26746e+09	1112.4	0	0	0	0	0	0
T40MA393	0.9885	329	73.6032	1138981	1.267e+09	1175871	1.30804e+09	1172908	1.30474e+09	1137827	1.26572e+09	1112.4	0	1	0	0	0	0
T40MA394	0.9911	404	58.63	1140264	1.26843e+09	1177351	1.30969e+09	1174600	1.30663e+09	1139068	1.2671e+09	1112.4	0	0	0	0	0	0
T40MA395	0.9898	245	91.5714	1137721	1.2656e+09	1174213	1.30619e+09	1171238	1.30289e+09	1136614	1.26437e+09	1112.4	1	0	0	0	0	0
T40MA396	0.9941	311	94.1036	1139995	1.26813e+09	1177037	1.30934e+09	1174189	1.30617e+09	1138807	1.26681e+09	1112.4	0	0	0	0	0	0
T40MA397	0.9331	235	90.5164	1137131	1.26494e+09	1173530	1.30543e+09	1170489	1.30205e+09	1135883	1.26356e+09	1112.4	0	0	0	0	0	0
T40MA398	0.9909	357	106.656	1140760	1.26898e+09	1177921	1.31032e+09	1175185	1.30728e+09	1139564	1.26765e+09	1112.4	1	0	0	0	0	0
T40MA399	0.9929	294	84.3215	1138668	1.26665e+09	1175536	1.30767e+09	1172584	1.30438e+09	1137610	1.26548e+09	1112.4	0	0	0	0	1	0
T40MA400	0.9858	242	143.608	1137810	1.2657e+09	1174427	1.30643e+09	1171412	1.30308e+09	1136627	1.26438e+09	1112.4	1	0	0	0	0	0

## Sheet: S8
Table S8. Details of base-pair substitutions (BPSs) in the AgNPs-treated MA lines
Lines	Scaffold	Position	Reference	Mutation	Strand	Codon change	Amino acid change	Syn/nonsyn/non-coding
T40MA274	NC_000913.3	29643	A	G				non-coding
T40MA316	NC_000913.3	76117	T	A	-	AGC>TGC	S>C	nonsyn
T40MA355	NC_000913.3	137300	T	A	+	CTG>CAG	L>Q	nonsyn
T40MA361	NC_000913.3	138134	T	A	+	CTG>CAG	L>Q	nonsyn
T40MA315	NC_000913.3	202489	T	G	+	GTT>GGT	V>G	nonsyn
T40MA324	NC_000913.3	241067	A	G	-	CTG>CCG	L>P	nonsyn
T40MA236	NC_000913.3	250546	T	A	+	TGG>AGG	W>R	nonsyn
T40MA340	NC_000913.3	311585	G	A				non-coding
T40MA343	NC_000913.3	312785	A	G				non-coding
T40MA266	NC_000913.3	409437	C	T	-	GCC>ACC	A>T	nonsyn
T40MA210	NC_000913.3	460491	A	G	+	TAC>TGC	Y>C	nonsyn
T40MA237	NC_000913.3	517784	C	T	-	GAT>AAT	D>N	nonsyn
T40MA277	NC_000913.3	570409	A	G	+	GAT>GGT	D>G	nonsyn
T40MA223	NC_000913.3	574267	C	A	+	GGC>GGA	G>G	syn
T40MA253	NC_000913.3	593731	T	C	-	GAT>GGT	D>G	nonsyn
T40MA247	NC_000913.3	593812	A	G	-	TTT>TCT	F>S	nonsyn
T40MA328	NC_000913.3	594131	G	T	-	CGC>AGC	R>S	nonsyn
T40MA289	NC_000913.3	595285	C	A	-	ATG>ATT	M>I	nonsyn
T40MA399	NC_000913.3	595410	T	G	-	ACC>CCC	T>P	nonsyn
T40MA295	NC_000913.3	690164	C	T	-	GGC>AGC	G>S	nonsyn
T40MA290	NC_000913.3	736871	A	G				non-coding
T40MA303	NC_000913.3	766004	A	G	+	GCA>GCG	A>A	syn
T40MA279	NC_000913.3	797337	A	C	+	AAG>CAG	K>Q	nonsyn
T40MA292	NC_000913.3	808518	A	C	-	ATC>AGC	I>S	nonsyn
T40MA227	NC_000913.3	821791	T	A	-	GTA>GTT	V>V	syn
T40MA364	NC_000913.3	840011	G	A	-	GCC>GCT	A>A	syn
T40MA339	NC_000913.3	851707	C	T	-	TGG>TGA	W>Sec/*	nonsyn
T40MA226	NC_000913.3	858364	T	G	-	GAT>GCT	D>A	nonsyn
T40MA359	NC_000913.3	890398	G	A	+	GCG>ACG	A>T	nonsyn
T40MA328	NC_000913.3	926013	C	T				non-coding
T40MA345	NC_000913.3	948949	G	A	-	GCA>GTA	A>V	nonsyn
T40MA285	NC_000913.3	959069	T	A	+	GGT>GGA	G>G	syn
T40MA205	NC_000913.3	1020613	T	C	-	ATG>GTG	M>V	nonsyn
T40MA281	NC_000913.3	1023428	G	T	-	GTC>GTA	V>V	syn
T40MA298	NC_000913.3	1073147	A	T	-	TGG>AGG	W>R	nonsyn
T40MA259	NC_000913.3	1121526	T	C				non-coding
T40MA373	NC_000913.3	1187880	C	T	-	GGC>AGC	G>S	nonsyn
T40MA231	NC_000913.3	1197685	A	G	-	TCT>CCT	S>P	nonsyn
T40MA393	NC_000913.3	1224090	A	G				non-coding
T40MA307	NC_000913.3	1272818	C	T	+	ACC>ACT	T>T	syn
T40MA283	NC_000913.3	1315595	T	A	-	GAT>GTT	D>V	nonsyn
T40MA299	NC_000913.3	1378261	C	G	+	GAC>GAG	D>E	nonsyn
T40MA333	NC_000913.3	1380987	T	G	+	ATC>AGC	I>S	nonsyn
T40MA328	NC_000913.3	1437105	A	G				non-coding
T40MA271	NC_000913.3	1465174	A	G	-	CAT>CAC	H>H	syn
T40MA346	NC_000913.3	1531107	G	A	+	ATG>ATA	M>I	nonsyn
T40MA259	NC_000913.3	1542104	A	T	-	TGG>AGG	W>R	nonsyn
T40MA256	NC_000913.3	1645801	A	C	-	GGT>GGG	G>G	syn
T40MA345	NC_000913.3	1666869	C	T	-	TGG>TGA	W>Sec/*	nonsyn
T40MA235	NC_000913.3	1748210	A	G	+	GTA>GTG	V>V	syn
T40MA349	NC_000913.3	1763358	G	A	-	CCG>TCG	P>S	nonsyn
T40MA344	NC_000913.3	1779239	C	A	-	CGG>CGT	R>R	syn
T40MA229	NC_000913.3	1818034	G	A	-	ACT>ATT	T>I	nonsyn
T40MA347	NC_000913.3	1942992	G	A	+	GGG>AGG	G>R	nonsyn
T40MA384	NC_000913.3	1950808	G	T				non-coding
T40MA324	NC_000913.3	1989591	C	A				non-coding
T40MA357	NC_000913.3	2044341	T	A	+	TTC>ATC	F>I	nonsyn
T40MA355	NC_000913.3	2055760	G	A	+	GCT>ACT	A>T	nonsyn
T40MA231	NC_000913.3	2068558	T	C				non-coding
T40MA229	NC_000913.3	2071319	T	C				non-coding
T40MA395	NC_000913.3	2107507	G	A	-	CCA>TCA	P>S	nonsyn
T40MA303	NC_000913.3	2128739	G	A	-	TTC>TTT	F>F	syn
T40MA347	NC_000913.3	2210973	G	T				non-coding
T40MA343	NC_000913.3	2236910	C	T	-	GGT>AGT	G>S	nonsyn
T40MA206	NC_000913.3	2286099	A	C	+	CAA>CCA	Q>P	nonsyn
T40MA398	NC_000913.3	2374037	C	T	-	GTT>ATT	V>I	nonsyn
T40MA303	NC_000913.3	2493152	T	A	-	AAA>TAA	K>Q	nonsyn
T40MA280	NC_000913.3	2578855	A	C	+	ACC>CCC	T>P	nonsyn
T40MA217	NC_000913.3	2622608	G	A	+	CTG>CTA	L>L	syn
T40MA316	NC_000913.3	2645673	G	A	-	GCC>GCT	A>A	syn
T40MA319	NC_000913.3	2685603	A	G				non-coding
T40MA219	NC_000913.3	2700721	C	T	-	GGC>GAC	G>D	nonsyn
T40MA344	NC_000913.3	2705791	A	C	-	ATC>AGC	I>S	nonsyn
T40MA272	NC_000913.3	2975261	T	G	-	AGT>CGT	S>R	nonsyn
T40MA224	NC_000913.3	2991659	G	A	+	TGT>TAT	C>Y	nonsyn
T40MA321	NC_000913.3	3015838	T	C				non-coding
T40MA289	NC_000913.3	3143815	G	A	-	CCG>CTG	P>L	nonsyn
T40MA400	NC_000913.3	3208511	C	T	+	GCG>GTG	A>V	nonsyn
T40MA206	NC_000913.3	3237592	A	T	+	AAA>AAT	K>N	nonsyn
T40MA227	NC_000913.3	3382919	A	C	+	TTA>TTC	L>F	nonsyn
T40MA235	NC_000913.3	3422807	T	A	+	GCT>GCA	A>A	syn
T40MA284	NC_000913.3	3524295	G	A	+	GCG>GCA	A>A	syn
T40MA231	NC_000913.3	3536536	G	T	-	CGT>AGT	R>S	nonsyn
T40MA212	NC_000913.3	3618734	C	T	+	GGC>GGT	G>G	syn
T40MA321	NC_000913.3	3631660	C	T	-	GAT>AAT	D>N	nonsyn
T40MA214	NC_000913.3	3639754	A	C				non-coding
T40MA313	NC_000913.3	3824576	C	G	+	ACC>AGC	T>S	nonsyn
T40MA217	NC_000913.3	3830643	G	A	+	GTG>ATG	V>M	nonsyn
T40MA265	NC_000913.3	3869409	C	A	+	CTC>CTA	L>L	syn
T40MA339	NC_000913.3	4128618	A	G				non-coding
T40MA341	NC_000913.3	4156299	A	T	+	CAG>CTG	Q>L	nonsyn
T40MA341	NC_000913.3	4294214	T	C				non-coding
T40MA306	NC_000913.3	4318945	C	T	-	CGC>CAC	R>H	nonsyn
T40MA349	NC_000913.3	4375460	G	T	-	GGC>GGA	G>G	syn
T40MA346	NC_000913.3	4419837	A	G				non-coding
T40MA295	NC_000913.3	4535615	C	T	+	CAA>TAA	Q>Q	syn
T40MA219	NC_000913.3	4568345	C	T	-	GCT>ACT	A>T	nonsyn
T40MA293	NC_000913.3	4622832	C	A	+	CCG>CAG	P>Q	nonsyn

## Sheet: S9
Table S9. Details of small indels in the AgNPs-treated MA lines
Lines	Scaffold	Position	Reference	Mutation	Insertion/Deletion	SSR
T40MA217	NC_000913.3	1516517	GACGAGTCTACGGA	G	DEL	-
T40MA217	NC_000913.3	564848	G	GTGGGACATATT	INS	-
T40MA224	NC_000913.3	2773408	AT	A	DEL	8t
T40MA235	NC_000913.3	562667	T	TC	INS	6c
T40MA239	NC_000913.3	781144	CT	C	DEL	-
T40MA240	NC_000913.3	4212971	AT	A	DEL	-
T40MA256	NC_000913.3	2765411	C	CGCACTATGGCACTATG	INS	6gcactatg
T40MA265	NC_000913.3	4583007	GCACAGCTTC	G	DEL	-
T40MA274	NC_000913.3	3294939	A	AC	INS	-
T40MA285	NC_000913.3	2407074	A	AGTTAT	INS	-
T40MA311	NC_000913.3	2017301	GC	G	DEL	-
T40MA313	NC_000913.3	4508683	G	GC	INS	-
T40MA316	NC_000913.3	1212080	A	AC	INS	8c
T40MA331	NC_000913.3	3769665	TA	T	DEL	8a
T40MA333	NC_000913.3	2003712	AT	A	DEL	7t
T40MA348	NC_000913.3	1467893	TCATGGGACAAGAACCC	T	DEL	-

## Sheet: S10
Table S10. Mutation enrichment tests on all genes of the AgNPs-treated MA lines (P value after Bonferroni correction: 0.05/4465=1.119821e-05)
Gene	Start	End	Strands	Length	Observed number of mutations in the gene	Sum of (number of lines × cell divisions in all treatment lines)	Expected mutation number of the gene across all lines	Poisson cumulative probability of > observed mutations in the gene	Significant
cueO	137083	138633	+	1551	2	191333	0.0328599	5.76968e-06	Yes
cusS	593328	594770	-	1443	3	191333	0.0305718	3.55184e-08	Yes
cusR	594760	595443	-	684	2	191333	0.0144914	5.01719e-07	Yes
ynbG	1465165	1465230	-	66	1	191333	0.00139829	9.767e-07	Yes
isrC	2071317	2071511	+	195	1	191333	0.00413132	8.51043e-06	Yes
thrL	190	255	+	66	0	191333	0.00139829	0.00139732	No
thrA	337	2799	+	2463	0	191333	0.0521817	0.0508436	No
thrB	2801	3733	+	933	0	191333	0.0197668	0.0195727	No
thrC	3734	5020	+	1287	0	191333	0.0272667	0.0268983	No
yaaX	5234	5530	+	297	0	191333	0.00629232	0.00627256	No
yaaA	5683	6459	-	777	0	191333	0.0164617	0.016327	No
yaaJ	6529	7959	-	1431	0	191333	0.0303175	0.0298626	No
talB	8238	9191	+	954	0	191333	0.0202117	0.0200088	No
mog	9306	9893	+	588	0	191333	0.0124575	0.0123802	No
satP	9928	10494	-	567	0	191333	0.0120126	0.0119407	No
yaaW	10643	11356	-	714	0	191333	0.015127	0.0150131	No
mbiA	10830	11315	+	486	0	191333	0.0102965	0.0102437	No
yaaI	11382	11786	-	405	0	191333	0.00858043	0.00854372	No
dnaK	12163	14079	+	1917	0	191333	0.040614	0.0398003	No
dnaJ	14168	15298	+	1131	0	191333	0.0239616	0.0236768	No
insL1	15445	16557	+	1113	0	191333	0.0235803	0.0233044	No
mokC	16751	16960	-	210	0	191333	0.00444911	0.00443923	No
hokC	16751	16903	-	153	0	191333	0.0032415	0.00323625	No
sokC	16952	17006	+	55	0	191333	0.00116524	0.00116456	No
nhaA	17489	18655	+	1167	0	191333	0.0247243	0.0244212	No
nhaR	18715	19620	+	906	0	191333	0.0191947	0.0190117	No
insB1	19811	20314	-	504	0	191333	0.0106779	0.0106211	No
insA1	20233	20508	-	276	0	191333	0.0058474	0.00583034	No
rpsT	20815	21078	-	264	0	191333	0.00559317	0.00557756	No
yaaY	21181	21399	+	219	0	191333	0.00463979	0.00462904	No
ribF	21407	22348	+	942	0	191333	0.0199574	0.0197596	No
ileS	22391	25207	+	2817	0	191333	0.0596817	0.0579356	No
lspA	25207	25701	+	495	0	191333	0.0104872	0.0104324	No
fkpB	25826	26275	+	450	0	191333	0.00953381	0.00948851	No
ispH	26277	27227	+	951	0	191333	0.0201481	0.0199465	No
rihC	27293	28207	+	915	0	191333	0.0193854	0.0191987	No
dapB	28374	29195	+	822	0	191333	0.0174151	0.0172643	No
carA	29651	30799	+	1149	0	191333	0.024343	0.0240491	No
carB	30817	34038	+	3222	0	191333	0.0682621	0.0659844	No
caiF	34300	34695	+	396	0	191333	0.00838975	0.00835466	No
caiE	34781	35371	-	591	0	191333	0.0125211	0.012443	No
caiD	35377	36162	-	786	0	191333	0.0166524	0.0165145	No
caiC	36271	37824	-	1554	0	191333	0.0329234	0.0323873	No
caiB	37898	39115	-	1218	0	191333	0.0258048	0.0254747	No
caiA	39244	40386	-	1143	0	191333	0.0242159	0.023925	No
caiT	40417	41931	-	1515	0	191333	0.0320972	0.0315875	No
fixA	42403	43173	+	771	0	191333	0.0163346	0.0162019	No
fixB	43188	44129	+	942	0	191333	0.0199574	0.0197596	No
fixC	44180	45466	+	1287	0	191333	0.0272667	0.0268983	No
fixX	45463	45750	+	288	0	191333	0.00610164	0.00608306	No
yaaU	45807	47138	+	1332	0	191333	0.0282201	0.0278256	No
kefF	47246	47776	+	531	0	191333	0.0112499	0.0111869	No
kefC	47769	49631	+	1863	0	191333	0.03947	0.0387012	No
folA	49823	50302	+	480	0	191333	0.0101694	0.0101179	No
apaH	50380	51222	-	843	0	191333	0.01786	0.0177015	No
apaG	51229	51606	-	378	0	191333	0.0080084	0.00797642	No
rsmA	51609	52430	-	822	0	191333	0.0174151	0.0172643	No
pdxA	52427	53416	-	990	0	191333	0.0209744	0.020756	No
surA	53416	54702	-	1287	0	191333	0.0272667	0.0268983	No
lptD	54755	57109	-	2355	0	191333	0.0498936	0.0486694	No
djlA	57364	58179	+	816	0	191333	0.017288	0.0171394	No
yabP	58474	59124	+	651	0	191333	0.0137922	0.0136976	No
yabQ	59121	59279	+	159	0	191333	0.00336861	0.00336295	No
rluA	59687	60346	-	660	0	191333	0.0139829	0.0138856	No
rapA	60358	63264	-	2907	0	191333	0.0615884	0.0597302	No
polB	63429	65780	-	2352	0	191333	0.0498301	0.0486089	No
araD	65855	66550	-	696	0	191333	0.0147456	0.0146374	No
araA	66835	68337	-	1503	0	191333	0.0318429	0.0313413	No
araB	68348	70048	-	1701	0	191333	0.0360378	0.0353962	No
araC	70387	71265	+	879	0	191333	0.0186227	0.0184504	No
yabI	71351	72115	+	765	0	191333	0.0162075	0.0160768	No
thiQ	72229	72927	-	699	0	191333	0.0148092	0.0147001	No
thiP	72911	74521	-	1611	0	191333	0.034131	0.0335551	No
thiB	74497	75480	-	984	0	191333	0.0208473	0.0206315	No
sroA	75516	75608	-	93	0	191333	0.00197032	0.00196838	No
sgrR	75644	77299	-	1656	1	191333	0.0350844	0.000601251	No
sgrS	77367	77593	+	227	0	191333	0.00480928	0.00479773	No
sgrT	77388	77519	+	132	0	191333	0.00279658	0.00279268	No
setA	77621	78799	+	1179	0	191333	0.0249786	0.0246692	No
leuD	78848	79453	-	606	0	191333	0.0128389	0.0127568	No
leuC	79464	80864	-	1401	0	191333	0.0296819	0.0292457	No
leuB	80867	81958	-	1092	0	191333	0.0231354	0.0228698	No
leuA	81958	83529	-	1572	0	191333	0.0333048	0.0327563	No
leuL	83622	83708	-	87	0	191333	0.0018432	0.00184151	No
leuO	84368	85312	+	945	0	191333	0.020021	0.0198219	No
yabR	85467	85511	-	45	0	191333	0.000953381	0.000952927	No
ilvI	85630	87354	+	1725	0	191333	0.0365463	0.0358865	No
ilvH	87357	87848	+	492	0	191333	0.0104236	0.0103695	No
cra	88028	89032	+	1005	0	191333	0.0212922	0.0210671	No
mraZ	89634	90092	+	459	0	191333	0.00972449	0.00967736	No
rsmH	90094	91035	+	942	0	191333	0.0199574	0.0197596	No
ftsL	91032	91397	+	366	0	191333	0.00775417	0.00772418	No
ftsI	91413	93179	+	1767	0	191333	0.0374361	0.036744	No
murE	93166	94653	+	1488	0	191333	0.0315251	0.0310334	No
murF	94650	96008	+	1359	0	191333	0.0287921	0.0283816	No
mraY	96002	97084	+	1083	0	191333	0.0229447	0.0226835	No
murD	97087	98403	+	1317	0	191333	0.0279023	0.0275166	No
ftsW	98403	99647	+	1245	0	191333	0.0263769	0.026032	No
murG	99644	100711	+	1068	0	191333	0.0226269	0.0223728	No
murC	100765	102240	+	1476	0	191333	0.0312709	0.030787	No
ddlB	102233	103153	+	921	0	191333	0.0195125	0.0193234	No
ftsQ	103155	103985	+	831	0	191333	0.0176058	0.0174517	No
ftsA	103982	105244	+	1263	0	191333	0.0267582	0.0264034	No
ftsZ	105305	106456	+	1152	0	191333	0.0244066	0.0241111	No
lpxC	106557	107474	+	918	0	191333	0.019449	0.0192611	No
secM	107705	108217	+	513	0	191333	0.0108685	0.0108097	No
secA	108279	110984	+	2706	0	191333	0.05733	0.0557176	No
mutT	111044	111433	+	390	0	191333	0.00826264	0.00822859	No
yacG	111649	111846	-	198	0	191333	0.00419488	0.00418609	No
zapD	111856	112599	-	744	0	191333	0.0157626	0.015639	No
coaE	112599	113219	-	621	0	191333	0.0131567	0.0130705	No
yacM	113244	113288	+	45	0	191333	0.000953381	0.000952927	No
guaC	113444	114487	+	1044	0	191333	0.0221184	0.0218756	No
hofC	114522	115724	-	1203	0	191333	0.0254871	0.025165	No
hofB	115714	117099	-	1386	0	191333	0.0293641	0.0289372	No
ppdD	117109	117549	-	441	0	191333	0.00934313	0.00929962	No
nadC	117752	118645	-	894	0	191333	0.0189405	0.0187623	No
ampD	118733	119284	+	552	0	191333	0.0116948	0.0116267	No
ampE	119281	120135	+	855	0	191333	0.0181142	0.0179512	No
aroP	120178	121551	-	1374	0	191333	0.0291099	0.0286903	No
pdhR	122092	122856	+	765	0	191333	0.0162075	0.0160768	No
aceE	123017	125680	+	2664	0	191333	0.0564402	0.054877	No
aceF	125695	127587	+	1893	0	191333	0.0401056	0.039312	No
lpd	127912	129336	+	1425	0	191333	0.0301904	0.0297392	No
yacH	129407	131260	-	1854	0	191333	0.0392793	0.0385179	No
acnB	131615	134212	+	2598	0	191333	0.0550419	0.0535545	No
yacL	134388	134750	+	363	0	191333	0.00769061	0.00766111	No
speD	134788	135582	-	795	0	191333	0.0168431	0.016702	No
speE	135598	136464	-	867	0	191333	0.0183685	0.0182008	No
yacC	136570	136917	-	348	0	191333	0.00737281	0.0073457	No
gcd	138835	141225	-	2391	0	191333	0.0506563	0.0493947	No
hpt	141431	141967	+	537	0	191333	0.011377	0.0113125	No
can	142008	142670	-	663	0	191333	0.0140465	0.0139483	No
yadG	142779	143705	+	927	0	191333	0.0196397	0.019448	No
yadH	143702	144472	+	771	0	191333	0.0163346	0.0162019	No
yadI	144577	145017	+	441	0	191333	0.00934313	0.00929962	No
yadE	145081	146310	+	1230	0	191333	0.0260591	0.0257225	No
panD	146314	146694	-	381	0	191333	0.00807196	0.00803947	No
rpnC	146968	147870	+	903	0	191333	0.0191312	0.0189493	No
panC	147944	148795	-	852	0	191333	0.0180507	0.0178887	No
panB	148807	149601	-	795	0	191333	0.0168431	0.016702	No
yadC	149715	150953	-	1239	0	191333	0.0262498	0.0259082	No
yadK	151003	151599	-	597	0	191333	0.0126482	0.0125685	No
yadL	151626	152231	-	606	0	191333	0.0128389	0.0127568	No
yadM	152243	152812	-	570	0	191333	0.0120762	0.0120035	No
htrE	152829	155426	-	2598	0	191333	0.0550419	0.0535545	No
yadV	155461	156201	-	741	0	191333	0.015699	0.0155764	No
yadN	156299	156883	-	585	0	191333	0.012394	0.0123175	No
folK	157253	157732	-	480	0	191333	0.0101694	0.0101179	No
pcnB	157729	159126	-	1398	0	191333	0.0296184	0.029184	No
gluQ	159186	160112	-	927	0	191333	0.0196397	0.019448	No
dksA	160149	160604	-	456	0	191333	0.00966093	0.00961441	No
sfsA	160782	161486	-	705	0	191333	0.0149363	0.0148253	No
thpR	161501	162031	-	531	0	191333	0.0112499	0.0111869	No
hrpB	162105	164534	+	2430	0	191333	0.0514826	0.0501798	No
mrcB	164730	167264	+	2535	0	191333	0.0537071	0.0522904	No
fhuA	167484	169727	+	2244	0	191333	0.0475419	0.0464295	No
fhuC	169778	170575	+	798	0	191333	0.0169066	0.0167645	No
fhuD	170575	171465	+	891	0	191333	0.0188769	0.0186999	No
fhuB	171462	173444	+	1983	0	191333	0.0420123	0.041142	No
hemL	173602	174882	-	1281	0	191333	0.0271396	0.0267746	No
yadX	175048	175095	+	48	0	191333	0.00101694	0.00101642	No
clcA	175107	176528	+	1422	0	191333	0.0301268	0.0296776	No
yadW	176552	176617	+	66	0	191333	0.00139829	0.00139732	No
erpA	176610	176954	+	345	0	191333	0.00730925	0.00728261	No
yadS	177001	177624	-	624	0	191333	0.0132202	0.0131332	No
btuF	177662	178462	-	801	0	191333	0.0169702	0.016827	No
mtn	178455	179153	-	699	0	191333	0.0148092	0.0147001	No
dgt	179237	180754	+	1518	0	191333	0.0321607	0.0316491	No
degP	180884	182308	+	1425	0	191333	0.0301904	0.0297392	No
cdaR	182463	183620	+	1158	0	191333	0.0245337	0.0242352	No
yaeH	183709	184095	-	387	0	191333	0.00819908	0.00816556	No
yaeI	184257	185069	-	813	0	191333	0.0172244	0.0170769	No
dapD	185123	185947	-	825	0	191333	0.0174787	0.0173268	No
glnD	185978	188650	-	2673	0	191333	0.0566308	0.0550572	No
map	188712	189506	-	795	0	191333	0.0168431	0.016702	No
tff	189712	189847	+	136	0	191333	0.00288133	0.00287718	No
rpsB	189874	190599	+	726	0	191333	0.0153812	0.0152635	No
tsf	190857	191708	+	852	0	191333	0.0180507	0.0178887	No
pyrH	191855	192580	+	726	0	191333	0.0153812	0.0152635	No
frr	192872	193429	+	558	0	191333	0.0118219	0.0117523	No
dxr	193521	194717	+	1197	0	191333	0.0253599	0.0250411	No
uppS	194903	195664	+	762	0	191333	0.0161439	0.0160143	No
cdsA	195677	196534	+	858	0	191333	0.0181778	0.0180136	No
rseP	196546	197898	+	1353	0	191333	0.028665	0.028258	No
bamA	197928	200360	+	2433	0	191333	0.0515461	0.0502402	No
skp	200482	200967	+	486	0	191333	0.0102965	0.0102437	No
lpxD	200971	201996	+	1026	0	191333	0.0217371	0.0215025	No
fabZ	202101	202556	+	456	1	191333	0.00966093	4.63673e-05	No
lpxA	202560	203348	+	789	0	191333	0.0167159	0.016577	No
lpxB	203348	204496	+	1149	0	191333	0.024343	0.0240491	No
rnhB	204493	205089	+	597	0	191333	0.0126482	0.0125685	No
dnaE	205126	208608	+	3483	0	191333	0.0737917	0.0711348	No
accA	208621	209580	+	960	0	191333	0.0203388	0.0201334	No
ldcC	209679	211820	+	2142	0	191333	0.0453809	0.0443666	No
yaeR	211877	212266	+	390	0	191333	0.00826264	0.00822859	No
tilS	212331	213629	+	1299	0	191333	0.0275209	0.0271457	No
rof	213678	213932	-	255	0	191333	0.00540249	0.00538793	No
yaeP	213925	214125	-	201	0	191333	0.00425844	0.00424938	No
yaeQ	214291	214836	+	546	0	191333	0.0115677	0.011501	No
arfB	214833	215255	+	423	0	191333	0.00896178	0.00892175	No
nlpE	215269	215979	+	711	0	191333	0.0150634	0.0149505	No
yaeF	216179	217003	-	825	0	191333	0.0174787	0.0173268	No
proS	217057	218775	-	1719	0	191333	0.0364192	0.035764	No
trmO	218887	219594	-	708	0	191333	0.0149999	0.0148879	No
rcsF	219591	219995	-	405	0	191333	0.00858043	0.00854372	No
metQ	220113	220928	-	816	0	191333	0.017288	0.0171394	No
metI	220968	221621	-	654	0	191333	0.0138558	0.0137603	No
metN	221614	222645	-	1032	0	191333	0.0218642	0.0216269	No
gmhB	222833	223408	+	576	0	191333	0.0122033	0.0121291	No
rrsH	223771	225312	+	1542	0	191333	0.0326692	0.0321413	No
ileV	225381	225457	+	77	0	191333	0.00163134	0.00163001	No
alaV	225500	225575	+	76	0	191333	0.00161015	0.00160886	No
rrlH	225759	228662	+	2904	0	191333	0.0615249	0.0596704	No
rrfH	228756	228875	+	120	0	191333	0.00254235	0.00253912	No
aspU	228928	229004	+	77	0	191333	0.00163134	0.00163001	No
dkgB	229167	229970	+	804	0	191333	0.0170337	0.0168895	No
yafC	229967	230881	-	915	0	191333	0.0193854	0.0191987	No
yafD	231122	231922	+	801	0	191333	0.0169702	0.016827	No
yafE	231926	232549	+	624	0	191333	0.0132202	0.0131332	No
mltD	232597	233955	-	1359	0	191333	0.0287921	0.0283816	No
gloB	234027	234782	-	756	0	191333	0.0160168	0.0158892	No
yafS	234816	235538	+	723	0	191333	0.0153177	0.0152009	No
rnhA	235535	236002	-	468	0	191333	0.00991516	0.00986617	No
dnaQ	236067	236798	+	732	0	191333	0.0155083	0.0153887	No
aspV	236931	237007	+	77	0	191333	0.00163134	0.00163001	No
yafT	237335	238120	+	786	0	191333	0.0166524	0.0165145	No
ykfM	238257	238736	-	480	0	191333	0.0101694	0.0101179	No
yafV	239419	240189	-	771	0	191333	0.0163346	0.0162019	No
ivy	240343	240816	+	474	0	191333	0.0100423	0.00999203	No
fadE	240859	243303	-	2445	1	191333	0.0518004	0.0012962	No
gmhA	243543	244121	+	579	0	191333	0.0122668	0.0121919	No
yafJ	244327	245094	+	768	0	191333	0.016271	0.0161394	No
ldtF	245065	245805	-	741	0	191333	0.015699	0.0155764	No
yafQ	245961	246239	-	279	0	191333	0.00591096	0.00589353	No
dinJ	246242	246502	-	261	0	191333	0.00552961	0.00551435	No
yafL	246712	247461	+	750	0	191333	0.0158897	0.0157641	No
rayT	247637	248134	+	498	0	191333	0.0105508	0.0104953	No
dinB	250898	251953	+	1056	0	191333	0.0223727	0.0221243	No
yafN	252005	252298	+	294	0	191333	0.00622876	0.0062094	No
yafO	252301	252699	+	399	0	191333	0.00845331	0.00841768	No
yafP	252709	253161	+	453	0	191333	0.00959737	0.00955146	No
pepD	254259	255716	-	1458	0	191333	0.0308895	0.0304173	No
gpt	255977	256435	+	459	0	191333	0.00972449	0.00967736	No
frsA	256527	257771	+	1245	0	191333	0.0263769	0.026032	No
insB9	257923	258426	-	504	0	191333	0.0106779	0.0106211	No
insA9	258345	258620	-	276	0	191333	0.0058474	0.00583034	No
phoE	259045	260100	-	1056	0	191333	0.0223727	0.0221243	No
proB	260388	261491	+	1104	0	191333	0.0233896	0.0231182	No
proA	261503	262756	+	1254	0	191333	0.0265676	0.0262177	No
thrW	262871	262946	+	76	0	191333	0.00161015	0.00160886	No
ykfI	263328	263669	-	342	0	191333	0.0072457	0.00721951	No
yafW	263690	264007	-	318	0	191333	0.00673723	0.00671458	No
ykfH	264026	264247	-	222	0	191333	0.00470335	0.0046923	No
ykfG	264256	264732	-	477	0	191333	0.0101058	0.0100549	No
yafX	264748	265206	-	459	0	191333	0.00972449	0.00967736	No
ykfF	265304	265543	-	240	0	191333	0.0050847	0.00507179	No
ykfB	265620	266087	-	468	0	191333	0.00991516	0.00986617	No
yafY	266110	266553	-	444	0	191333	0.00940669	0.00936259	No
yafZ	267184	268005	-	822	0	191333	0.0174151	0.0172643	No
ykfA	268097	268960	-	864	0	191333	0.0183049	0.0181384	No
perR	269289	270182	-	894	0	191333	0.0189405	0.0187623	No
insI1	270603	271754	+	1152	0	191333	0.0244066	0.0241111	No
eyeA	272580	272654	+	75	0	191333	0.00158897	0.00158771	No
ykfC	272847	273992	+	1146	0	191333	0.0242794	0.0239871	No
insH1	274101	275081	-	981	0	191333	0.0207837	0.0205692	No
mmuP	275325	276728	+	1404	0	191333	0.0297455	0.0293074	No
mmuM	276715	277647	+	933	0	191333	0.0197668	0.0195727	No
afuC	277756	278802	-	1047	0	191333	0.022182	0.0219378	No
insB2	279178	279681	-	504	0	191333	0.0106779	0.0106211	No
insA2	279600	279875	-	276	0	191333	0.0058474	0.00583034	No
yagB	280385	280735	-	351	0	191333	0.00743637	0.00740879	No
yagA	280829	281983	-	1155	0	191333	0.0244701	0.0241731	No
yagE	282278	283186	+	909	0	191333	0.0192583	0.019074	No
yagF	283201	285168	+	1968	0	191333	0.0416945	0.0408373	No
yagG	285395	286777	+	1383	0	191333	0.0293006	0.0288755	No
yagH	286789	288399	+	1611	0	191333	0.034131	0.0335551	No
xynR	288404	289162	-	759	0	191333	0.0160804	0.0159518	No
argF	289301	290305	-	1005	0	191333	0.0212922	0.0210671	No
argL	290275	290370	-	96	0	191333	0.00203388	0.00203181	No
ykgS	290510	290638	+	129	0	191333	0.00273303	0.00272929	No
insB3	290649	291152	-	504	0	191333	0.0106779	0.0106211	No
insA3	291071	291346	-	276	0	191333	0.0058474	0.00583034	No
yagJ	291500	292231	+	732	0	191333	0.0155083	0.0153887	No
yagK	292322	292948	-	627	0	191333	0.0132838	0.0131959	No
yagL	293220	293918	-	699	0	191333	0.0148092	0.0147001	No
yagM	293945	294799	-	855	0	191333	0.0181142	0.0179512	No
ykgV	294918	295142	-	225	0	191333	0.00476691	0.00475556	No
yagN	295139	295579	-	441	0	191333	0.00934313	0.00929962	No
intF	295696	297096	-	1401	0	191333	0.0296819	0.0292457	No
yagP	297381	297791	-	411	0	191333	0.00870755	0.00866975	No
paoD	297770	298726	-	957	0	191333	0.0202752	0.0200711	No
paoC	298736	300934	-	2199	0	191333	0.0465886	0.04552	No
paoB	300931	301887	-	957	0	191333	0.0202752	0.0200711	No
paoA	301884	302573	-	690	0	191333	0.0146185	0.0145122	No
yagU	302991	303605	+	615	0	191333	0.0130295	0.012945	No
ykgJ	303853	304182	-	330	0	191333	0.00699146	0.00696708	No
ecpE	304495	305205	-	711	0	191333	0.0150634	0.0149505	No
ecpD	305174	306817	-	1644	0	191333	0.0348302	0.0342306	No
ecpC	306807	309332	-	2526	0	191333	0.0535165	0.0521097	No
ecpB	309358	310026	-	669	0	191333	0.0141736	0.0140736	No
ecpA	310084	310671	-	588	0	191333	0.0124575	0.0123802	No
ecpR	310746	311336	-	591	0	191333	0.0125211	0.012443	No
ykgL	312112	312339	+	228	0	191333	0.00483046	0.00481882	No
ykgO	312374	312514	-	141	0	191333	0.00298726	0.0029828	No
ykgM	312514	312777	-	264	0	191333	0.00559317	0.00557756	No
ykgR	313141	313242	-	102	0	191333	0.002161	0.00215866	No
insE1	315291	315590	+	300	0	191333	0.00635587	0.00633572	No
insF1	315587	316453	+	867	0	191333	0.0183685	0.0182008	No
rclC	317726	318319	-	594	0	191333	0.0125846	0.0125058	No
rclB	318331	318567	-	237	0	191333	0.00502114	0.00500856	No
rclA	318676	320001	-	1326	0	191333	0.028093	0.027702	No
rclR	320227	321081	+	855	0	191333	0.0181142	0.0179512	No
ykgE	321608	322327	+	720	0	191333	0.0152541	0.0151383	No
ykgF	322338	323765	+	1428	0	191333	0.030254	0.0298009	No
ykgG	323758	324453	+	696	0	191333	0.0147456	0.0146374	No
ykgH	324696	325364	-	669	0	191333	0.0141736	0.0140736	No
betA	325577	327247	-	1671	0	191333	0.0354022	0.0347829	No
betB	327261	328733	-	1473	0	191333	0.0312073	0.0307254	No
betI	328747	329334	-	588	0	191333	0.0124575	0.0123802	No
betT	329463	331496	+	2034	0	191333	0.0430928	0.0421775	No
yahV	331802	331876	+	75	0	191333	0.00158897	0.00158771	No
pdeL	332371	333459	+	1089	0	191333	0.0230718	0.0228077	No
yahB	333501	334433	-	933	0	191333	0.0197668	0.0195727	No
yahC	334525	335022	-	498	0	191333	0.0105508	0.0104953	No
yahD	335280	335885	+	606	0	191333	0.0128389	0.0127568	No
yahE	335925	336788	+	864	0	191333	0.0183049	0.0181384	No
yahF	336778	338325	+	1548	0	191333	0.0327963	0.0322643	No
yahG	338325	339743	+	1419	0	191333	0.0300633	0.0296159	No
yahH	339769	340089	+	321	0	191333	0.00680079	0.00677771	No
yahI	340165	341115	+	951	0	191333	0.0201481	0.0199465	No
yahJ	341125	342507	+	1383	0	191333	0.0293006	0.0288755	No
yahK	342884	343933	+	1050	0	191333	0.0222456	0.022	No
yahL	344176	344991	+	816	0	191333	0.017288	0.0171394	No
yahM	345404	345649	+	246	0	191333	0.00521182	0.00519826	No
yahN	345666	346337	-	672	0	191333	0.0142372	0.0141363	No
yahO	346484	346759	+	276	0	191333	0.0058474	0.00583034	No
prpR	346857	348443	-	1587	0	191333	0.0336226	0.0330636	No
prpB	348682	349572	+	891	0	191333	0.0188769	0.0186999	No
prpC	350012	351181	+	1170	0	191333	0.0247879	0.0244832	No
prpD	351215	352666	+	1452	0	191333	0.0307624	0.0302941	No
prpE	352706	354592	+	1887	0	191333	0.0399784	0.0391899	No
codB	354922	356181	+	1260	0	191333	0.0266947	0.0263415	No
codA	356171	357454	+	1284	0	191333	0.0272031	0.0268365	No
cynR	357791	358690	-	900	0	191333	0.0190676	0.018887	No
cynT	358799	359458	+	660	0	191333	0.0139829	0.0138856	No
cynS	359489	359959	+	471	0	191333	0.00997872	0.0099291	No
cynX	359992	361146	+	1155	0	191333	0.0244701	0.0241731	No
lacA	361249	361860	-	612	0	191333	0.012966	0.0128823	No
lacY	361926	363179	-	1254	0	191333	0.0265676	0.0262177	No
lacZ	363231	366305	-	3075	0	191333	0.0651477	0.0630709	No
lacI	366428	367510	-	1083	0	191333	0.0229447	0.0226835	No
mhpR	367587	368420	-	834	0	191333	0.0176693	0.0175141	No
mhpA	368611	370275	+	1665	0	191333	0.0352751	0.0346602	No
mhpB	370277	371221	+	945	0	191333	0.020021	0.0198219	No
mhpC	371239	372105	+	867	0	191333	0.0183685	0.0182008	No
mhpD	372115	372924	+	810	0	191333	0.0171609	0.0170145	No
mhpF	372921	373871	+	951	0	191333	0.0201481	0.0199465	No
mhpE	373868	374881	+	1014	0	191333	0.0214829	0.0212537	No
mhpT	375459	376670	+	1212	0	191333	0.0256777	0.0253509	No
yaiL	376772	377311	+	540	0	191333	0.0114406	0.0113754	No
frmB	377535	378368	-	834	0	191333	0.0176693	0.0175141	No
frmA	378462	379571	-	1110	0	191333	0.0235167	0.0232424	No
frmR	379606	379881	-	276	0	191333	0.0058474	0.00583034	No
yaiO	380069	380842	-	774	0	191333	0.0163982	0.0162644	No
insC1	381351	381716	+	366	0	191333	0.00775417	0.00772418	No
insD1	381674	382579	+	906	0	191333	0.0191947	0.0190117	No
yaiP	382739	383935	-	1197	0	191333	0.0253599	0.0250411	No
ykiC	383960	384079	+	120	0	191333	0.00254235	0.00253912	No
yaiS	384059	384616	-	558	0	191333	0.0118219	0.0117523	No
tauA	385232	386194	+	963	0	191333	0.0204024	0.0201956	No
tauB	386207	386974	+	768	0	191333	0.016271	0.0161394	No
tauC	386971	387798	+	828	0	191333	0.0175422	0.0173892	No
tauD	387795	388646	+	852	0	191333	0.0180507	0.0178887	No
hemB	388753	389727	-	975	0	191333	0.0206566	0.0204447	No
ytiB	391592	391648	-	57	0	191333	0.00120762	0.00120689	No
insF2	391739	392605	-	867	0	191333	0.0183685	0.0182008	No
insE2	392602	392901	-	300	0	191333	0.00635587	0.00633572	No
iprA	394506	395129	+	624	0	191333	0.0132202	0.0131332	No
ampH	395130	396287	-	1158	0	191333	0.0245337	0.0242352	No
sbmA	396639	397859	+	1221	0	191333	0.0258684	0.0255367	No
yaiW	397872	398966	+	1095	0	191333	0.0231989	0.0229319	No
yaiY	399025	399333	-	309	0	191333	0.00654655	0.00652517	No
yaiZ	399593	399805	+	213	0	191333	0.00451267	0.0045025	No
ddlA	399829	400923	-	1095	0	191333	0.0231989	0.0229319	No
iraP	401386	401646	+	261	0	191333	0.00552961	0.00551435	No
phoA	401747	403162	+	1416	0	191333	0.0299997	0.0295542	No
psiF	403281	403601	+	321	0	191333	0.00680079	0.00677771	No
dgcC	403703	404818	+	1116	0	191333	0.0236439	0.0233665	No
proC	404835	405644	-	810	0	191333	0.0171609	0.0170145	No
yaiI	405764	406222	+	459	0	191333	0.00972449	0.00967736	No
aroL	406405	406929	+	525	0	191333	0.0111228	0.0110611	No
yaiA	406979	407170	+	192	0	191333	0.00406776	0.0040595	No
aroM	407428	408105	+	678	0	191333	0.0143643	0.0142616	No
ppnP	408177	408461	+	285	0	191333	0.00603808	0.00601989	No
ykiD	408947	409030	+	84	0	191333	0.00177964	0.00177806	No
rdgC	409108	410019	-	912	1	191333	0.0193219	0.00018428	No
mak	410144	411052	+	909	0	191333	0.0192583	0.019074	No
araJ	411297	412481	-	1185	0	191333	0.0251057	0.0247932	No
sbcC	412607	415753	-	3147	0	191333	0.0666731	0.064499	No
sbcD	415750	416952	-	1203	0	191333	0.0254871	0.025165	No
phoB	417142	417831	+	690	0	191333	0.0146185	0.0145122	No
phoR	417889	419184	+	1296	0	191333	0.0274574	0.0270838	No
brnQ	419591	420910	+	1320	0	191333	0.0279658	0.0275784	No
proY	420986	422359	+	1374	0	191333	0.0291099	0.0286903	No
malZ	422518	424332	+	1815	0	191333	0.038453	0.0377231	No
acpH	424337	424918	-	582	0	191333	0.0123304	0.0122547	No
queA	425011	426081	+	1071	0	191333	0.0226905	0.022435	No
tgt	426137	427264	+	1128	0	191333	0.0238981	0.0236148	No
yajC	427287	427619	+	333	0	191333	0.00705502	0.00703019	No
secD	427647	429494	+	1848	0	191333	0.0391522	0.0383956	No
secF	429505	430476	+	972	0	191333	0.020593	0.0203824	No
yajD	430605	430952	+	348	0	191333	0.00737281	0.0073457	No
tsx	431129	432013	-	885	0	191333	0.0187498	0.0185751	No
yajI	432312	432851	-	540	0	191333	0.0114406	0.0113754	No
nrdR	433002	433451	+	450	0	191333	0.00953381	0.00948851	No
ribD	433455	434558	+	1104	0	191333	0.0233896	0.0231182	No
ribE	434647	435117	+	471	0	191333	0.00997872	0.0099291	No
nusB	435137	435556	+	420	0	191333	0.00889822	0.00885875	No
thiL	435634	436611	+	978	0	191333	0.0207201	0.020507	No
pgpA	436589	437107	+	519	0	191333	0.0109957	0.0109354	No
yajO	437161	438135	-	975	0	191333	0.0206566	0.0204447	No
dxs	438315	440177	-	1863	0	191333	0.03947	0.0387012	No
ispA	440202	441101	-	900	0	191333	0.0190676	0.018887	No
xseB	441101	441343	-	243	0	191333	0.00514826	0.00513503	No
thiI	441549	442997	+	1449	0	191333	0.0306989	0.0302324	No
yajL	443051	443641	-	591	0	191333	0.0125211	0.012443	No
panE	443604	444515	-	912	0	191333	0.0193219	0.0191364	No
yajQ	444683	445174	+	492	0	191333	0.0104236	0.0103695	No
yajR	445302	446666	-	1365	0	191333	0.0289192	0.0285051	No
cyoE	446815	447705	-	891	0	191333	0.0188769	0.0186999	No
cyoD	447717	448046	-	330	0	191333	0.00699146	0.00696708	No
cyoC	448046	448660	-	615	0	191333	0.0130295	0.012945	No
cyoB	448650	450641	-	1992	0	191333	0.042203	0.0413249	No
cyoA	450663	451610	-	948	0	191333	0.0200846	0.0198842	No
ampG	452070	453545	-	1476	0	191333	0.0312709	0.030787	No
yajG	453589	454167	-	579	0	191333	0.0122668	0.0121919	No
bolA	454472	454789	+	318	0	191333	0.00673723	0.00671458	No
tig	455133	456431	+	1299	0	191333	0.0275209	0.0271457	No
clpP	456677	457300	+	624	0	191333	0.0132202	0.0131332	No
clpX	457426	458700	+	1275	0	191333	0.0270125	0.0266509	No
lon	458888	461242	+	2355	1	191333	0.0498936	0.00120405	No
hupB	461451	461723	+	273	0	191333	0.00578385	0.00576715	No
ppiD	461915	463786	+	1872	0	191333	0.0396607	0.0388845	No
ybaV	463937	464308	+	372	0	191333	0.00788128	0.00785031	No
fadM	464402	464800	+	399	0	191333	0.00845331	0.00841768	No
queC	464852	465547	-	696	0	191333	0.0147456	0.0146374	No
ybaE	465612	467312	-	1701	0	191333	0.0360378	0.0353962	No
cof	467412	468230	+	819	0	191333	0.0173515	0.0172019	No
decR	468383	468841	+	459	0	191333	0.00972449	0.00967736	No
mdlA	468871	470643	+	1773	0	191333	0.0375632	0.0368665	No
mdlB	470636	472417	+	1782	0	191333	0.0377539	0.0370501	No
glnK	472598	472936	+	339	0	191333	0.00718214	0.00715641	No
amtB	472966	474252	+	1287	0	191333	0.0272667	0.0268983	No
tesB	474301	475161	-	861	0	191333	0.0182414	0.018076	No
ybaY	475379	475951	+	573	0	191333	0.0121397	0.0120663	No
ybaZ	475982	476371	-	390	0	191333	0.00826264	0.00822859	No
ffs	476448	476561	+	114	0	191333	0.00241523	0.00241232	No
ybaA	476672	477025	+	354	0	191333	0.00749993	0.00747188	No
pdeB	477067	478617	-	1551	0	191333	0.0328599	0.0323258	No
ylaC	478781	479251	-	471	0	191333	0.00997872	0.0099291	No
maa	479367	479918	-	552	0	191333	0.0116948	0.0116267	No
hha	480090	480308	-	219	0	191333	0.00463979	0.00462904	No
tomB	480334	480708	-	375	0	191333	0.00794484	0.00791337	No
acrB	481254	484403	-	3150	0	191333	0.0667367	0.0645585	No
acrA	484426	485619	-	1194	0	191333	0.0252964	0.0249791	No
acrR	485761	486408	+	648	0	191333	0.0137287	0.0136349	No
mscK	486536	489898	+	3363	0	191333	0.0712493	0.0687703	No
ybaM	490110	490271	-	162	0	191333	0.00343217	0.00342629	No
priC	490285	490812	-	528	0	191333	0.0111863	0.011124	No
ybaN	490882	491259	+	378	0	191333	0.0080084	0.00797642	No
apt	491412	491963	+	552	0	191333	0.0116948	0.0116267	No
dnaX	492092	494023	+	1932	0	191333	0.0409318	0.0401054	No
ybaB	494076	494405	+	330	0	191333	0.00699146	0.00696708	No
recR	494405	495010	+	606	0	191333	0.0128389	0.0127568	No
htpG	495120	496994	+	1875	0	191333	0.0397242	0.0389455	No
adk	497175	497819	+	645	0	191333	0.0136651	0.0135722	No
hemH	498055	499017	+	963	0	191333	0.0204024	0.0201956	No
aes	499014	499973	-	960	0	191333	0.0203388	0.0201334	No
gsk	500125	501429	+	1305	0	191333	0.0276481	0.0272693	No
ybaL	501562	503238	-	1677	0	191333	0.0355293	0.0349056	No
fsr	503476	504696	-	1221	0	191333	0.0258684	0.0255367	No
ushA	504914	506566	+	1653	0	191333	0.0350209	0.0344147	No
ybaK	506603	507082	-	480	0	191333	0.0101694	0.0101179	No
chiX	507204	507287	+	84	0	191333	0.00177964	0.00177806	No
ybaP	507286	508080	-	795	0	191333	0.0168431	0.016702	No
ybaQ	508218	508559	+	342	0	191333	0.0072457	0.00721951	No
copA	508875	511379	-	2505	0	191333	0.0530715	0.0516878	No
glsA	511641	512573	+	933	0	191333	0.0197668	0.0195727	No
ybaT	512576	513868	+	1293	0	191333	0.0273938	0.027022	No
cueR	513993	514400	+	408	0	191333	0.00864399	0.00860674	No
ybbJ	514401	514859	-	459	0	191333	0.00972449	0.00967736	No
qmcA	514856	515773	-	918	0	191333	0.019449	0.0192611	No
fetA	515919	516596	+	678	0	191333	0.0143643	0.0142616	No
fetB	516583	517362	+	780	0	191333	0.0165253	0.0163895	No
cnoX	517425	518279	-	855	1	191333	0.0181142	0.000162095	No
ybbO	518340	519149	-	810	0	191333	0.0171609	0.0170145	No
tesA	519139	519765	-	627	0	191333	0.0132838	0.0131959	No
ybbA	519733	520419	+	687	0	191333	0.014555	0.0144495	No
ybbP	520416	522830	+	2415	0	191333	0.0511648	0.0498779	No
rhsD	523261	527541	+	4281	0	191333	0.0906983	0.0867068	No
ybbC	527581	527949	+	369	0	191333	0.00781772	0.00778725	No
ylbG	529645	530016	-	372	0	191333	0.00788128	0.00785031	No
selU	530132	531226	-	1095	0	191333	0.0231989	0.0229319	No
allS	531295	532221	-	927	0	191333	0.0196397	0.019448	No
allA	532451	532933	+	483	0	191333	0.010233	0.0101808	No
allR	533011	533826	+	816	0	191333	0.017288	0.0171394	No
gcl	533916	535697	+	1782	0	191333	0.0377539	0.0370501	No
hyi	535710	536486	+	777	0	191333	0.0164617	0.016327	No
glxR	536586	537464	+	879	0	191333	0.0186227	0.0184504	No
ybbW	537633	539087	+	1455	0	191333	0.030826	0.0303557	No
allB	539147	540508	+	1362	0	191333	0.0288557	0.0284433	No
ybbY	540565	541866	+	1302	0	191333	0.0275845	0.0272075	No
glxK	541888	543033	+	1146	0	191333	0.0242794	0.0239871	No
allE	543261	544046	-	786	0	191333	0.0166524	0.0165145	No
allC	544057	545292	-	1236	0	191333	0.0261862	0.0258463	No
allD	545314	546363	-	1050	0	191333	0.0222456	0.022	No
fdrA	546680	548347	+	1668	0	191333	0.0353387	0.0347215	No
ylbE	548357	549616	+	1260	0	191333	0.0266947	0.0263415	No
ylbF	549627	550442	+	816	0	191333	0.017288	0.0171394	No
ybcF	550439	551332	+	894	0	191333	0.0189405	0.0187623	No
purK	551527	552594	-	1068	0	191333	0.0226269	0.0223728	No
purE	552591	553100	-	510	0	191333	0.010805	0.0107468	No
lpxH	553218	553940	-	723	0	191333	0.0153177	0.0152009	No
ppiB	553943	554437	-	495	0	191333	0.0104872	0.0104324	No
cysS	554611	555996	+	1386	0	191333	0.0293641	0.0289372	No
ybcI	556032	556553	-	522	0	191333	0.0110592	0.0109983	No
ybcJ	556661	556873	-	213	0	191333	0.00451267	0.0045025	No
folD	556875	557741	-	867	0	191333	0.0183685	0.0182008	No
sfmA	558212	558754	+	543	0	191333	0.0115041	0.0114382	No
sfmC	558974	559666	+	693	0	191333	0.0146821	0.0145748	No
sfmD	559697	562300	+	2604	0	191333	0.055169	0.0536748	No
sfmH	562336	563319	+	984	0	191333	0.0208473	0.0206315	No
sfmF	563330	563845	+	516	0	191333	0.0109321	0.0108726	No
fimZ	563848	564480	-	633	0	191333	0.0134109	0.0133214	No
argU	564723	564799	+	77	0	191333	0.00163134	0.00163001	No
intD	564815	565978	-	1164	0	191333	0.0246608	0.0243592	No
insE3	566842	567141	+	300	0	191333	0.00635587	0.00633572	No
insF3	567138	568004	+	867	0	191333	0.0183685	0.0182008	No
emrE	568315	568647	+	333	0	191333	0.00705502	0.00703019	No
ylcJ	568695	568844	+	150	0	191333	0.00317794	0.00317289	No
ybcK	568902	570428	+	1527	1	191333	0.0323514	0.000512156	No
ybcL	570893	571444	+	552	0	191333	0.0116948	0.0116267	No
ybcM	571454	572251	+	798	0	191333	0.0169066	0.0167645	No
ylcH	572368	572469	+	102	0	191333	0.002161	0.00215866	No
ybcN	572466	572921	+	456	0	191333	0.00966093	0.00961441	No
ninE	572921	573091	+	171	0	191333	0.00362285	0.00361629	No
ybcO	573084	573374	+	291	0	191333	0.0061652	0.00614623	No
rusA	573371	573733	+	363	0	191333	0.00769061	0.00766111	No
ylcG	573730	573870	+	141	0	191333	0.00298726	0.0029828	No
quuD	573956	574339	+	384	1	191333	0.00813552	3.29144e-05	No
insH2	574737	575717	-	981	0	191333	0.0207837	0.0205692	No
essD	577398	577613	+	216	0	191333	0.00457623	0.00456577	No
rrrD	577613	578110	+	498	0	191333	0.0105508	0.0104953	No
rzpD	578107	578568	+	462	0	191333	0.00978805	0.0097403	No
rzoD	578327	578509	+	183	0	191333	0.00387708	0.00386958	No
borD	578600	578893	-	294	0	191333	0.00622876	0.0062094	No
ybcV	579184	579594	-	411	0	191333	0.00870755	0.00866975	No
ybcW	579880	580086	+	207	0	191333	0.00438555	0.00437595	No
ylcI	580251	580445	-	195	0	191333	0.00413132	0.0041228	No
nohD	580834	581379	+	546	0	191333	0.0115677	0.011501	No
tfaD	581534	582097	+	564	0	191333	0.011949	0.0118779	No
tfaX	582875	583060	+	186	0	191333	0.00394064	0.00393289	No
appY	583681	584430	+	750	0	191333	0.0158897	0.0157641	No
ompT	584680	585633	-	954	0	191333	0.0202117	0.0200088	No
envY	586147	586908	-	762	0	191333	0.0161439	0.0160143	No
ybcH	587091	587981	-	891	0	191333	0.0188769	0.0186999	No
nfrA	587982	590954	-	2973	0	191333	0.0629867	0.061044	No
nfrB	590941	593178	-	2238	0	191333	0.0474148	0.0463083	No
cusC	595600	596973	+	1374	0	191333	0.0291099	0.0286903	No
cusF	597131	597463	+	333	0	191333	0.00705502	0.00703019	No
cusB	597479	598702	+	1224	0	191333	0.025932	0.0255986	No
cusA	598714	601857	+	3144	0	191333	0.0666096	0.0644396	No
pheP	601959	603335	+	1377	0	191333	0.0291735	0.028752	No
ybdG	603416	604663	-	1248	0	191333	0.0264404	0.0260939	No
nfsB	604771	605424	-	654	0	191333	0.0138558	0.0137603	No
ybdF	605518	605886	-	369	0	191333	0.00781772	0.00778725	No
ybdJ	605951	606199	-	249	0	191333	0.00527538	0.00526148	No
ybdK	606265	607383	-	1119	0	191333	0.0237074	0.0234286	No
sokE	607734	607792	+	59	0	191333	0.00124999	0.00124921	No
hokE	607836	607988	+	153	0	191333	0.0032415	0.00323625	No
insL2	608065	609177	+	1113	0	191333	0.0235803	0.0233044	No
entD	609459	610079	-	621	0	191333	0.0131567	0.0130705	No
fepA	610254	612494	-	2241	0	191333	0.0474784	0.0463689	No
fes	612737	613939	+	1203	0	191333	0.0254871	0.025165	No
ybdZ	613942	614160	+	219	0	191333	0.00463979	0.00462904	No
entF	614157	618038	+	3882	0	191333	0.082245	0.0789537	No
fepE	618254	619387	+	1134	0	191333	0.0240252	0.0237389	No
fepC	619384	620199	-	816	0	191333	0.017288	0.0171394	No
fepG	620196	621188	-	993	0	191333	0.0210379	0.0208182	No
fepD	621185	622189	-	1005	0	191333	0.0212922	0.0210671	No
entS	622300	623550	+	1251	0	191333	0.026504	0.0261558	No
fepB	623554	624510	-	957	0	191333	0.0202752	0.0200711	No
entC	624885	626060	+	1176	0	191333	0.024915	0.0246072	No
entE	626070	627680	+	1611	0	191333	0.034131	0.0335551	No
entB	627694	628551	+	858	0	191333	0.0181778	0.0180136	No
entA	628551	629297	+	747	0	191333	0.0158261	0.0157016	No
entH	629300	629713	+	414	0	191333	0.00877111	0.00873275	No
cstA	629894	631999	+	2106	0	191333	0.0446182	0.0436375	No
ybdD	632182	632379	+	198	0	191333	0.00419488	0.00418609	No
hcxA	632389	633477	-	1089	0	191333	0.0230718	0.0228077	No
ybdL	633586	634746	+	1161	0	191333	0.0245972	0.0242972	No
ybdM	634747	635376	-	630	0	191333	0.0133473	0.0132587	No
ybdN	635349	636569	-	1221	0	191333	0.0258684	0.0255367	No
ybdO	636716	637618	-	903	0	191333	0.0191312	0.0189493	No
dsbG	637827	638573	-	747	0	191333	0.0158261	0.0157016	No
ahpC	638945	639508	+	564	0	191333	0.011949	0.0118779	No
ahpF	639753	641318	+	1566	0	191333	0.0331777	0.0326333	No
uspG	641439	641867	-	429	0	191333	0.0090889	0.00904772	No
ybdR	642088	643326	+	1239	0	191333	0.0262498	0.0259082	No
yldA	643330	643419	-	90	0	191333	0.00190676	0.00190495	No
rnk	643557	643967	-	411	0	191333	0.00870755	0.00866975	No
rna	644197	645003	-	807	0	191333	0.0170973	0.016952	No
citT	645117	646580	-	1464	0	191333	0.0310167	0.0305406	No
citG	646631	647509	-	879	0	191333	0.0186227	0.0184504	No
citX	647484	648035	-	552	0	191333	0.0116948	0.0116267	No
citF	648039	649571	-	1533	0	191333	0.0324785	0.0319568	No
citE	649582	650490	-	909	0	191333	0.0192583	0.019074	No
citD	650487	650783	-	297	0	191333	0.00629232	0.00627256	No
citC	650798	651856	-	1059	0	191333	0.0224362	0.0221864	No
dpiB	652235	653893	+	1659	0	191333	0.035148	0.0345375	No
dpiA	653862	654542	+	681	0	191333	0.0144278	0.0143243	No
dcuC	654583	655968	-	1386	0	191333	0.0293641	0.0289372	No
pagP	656557	657117	+	561	0	191333	0.0118855	0.0118151	No
cspE	657292	657501	+	210	0	191333	0.00444911	0.00443923	No
crcB	657555	657938	-	384	0	191333	0.00813552	0.00810251	No
tatE	658947	659150	+	204	0	191333	0.00432199	0.00431267	No
lipA	659251	660216	-	966	0	191333	0.0204659	0.0202579	No
ybeF	660425	661378	-	954	0	191333	0.0202117	0.0200088	No
lipB	661637	662278	-	642	0	191333	0.0136016	0.0135095	No
ybeD	662379	662642	-	264	0	191333	0.00559317	0.00557756	No
dacA	662752	663963	-	1212	0	191333	0.0256777	0.0253509	No
rlpA	664102	665190	-	1089	0	191333	0.0230718	0.0228077	No
mrdB	665201	666313	-	1113	0	191333	0.0235803	0.0233044	No
mrdA	666316	668217	-	1902	0	191333	0.0402962	0.0394951	No
rlmH	668248	668715	-	468	0	191333	0.00991516	0.00986617	No
rsfS	668719	669036	-	318	0	191333	0.00673723	0.00671458	No
cobC	669296	669907	-	612	0	191333	0.012966	0.0128823	No
nadD	669931	670572	-	642	0	191333	0.0136016	0.0135095	No
holA	670574	671605	-	1032	0	191333	0.0218642	0.0216269	No
lptE	671605	672186	-	582	0	191333	0.0123304	0.0122547	No
leuS	672201	674783	-	2583	0	191333	0.0547241	0.0532537	No
ybeL	675018	675500	+	483	0	191333	0.010233	0.0101808	No
ybeQ	675570	676547	-	978	0	191333	0.0207201	0.020507	No
ybeR	676711	677418	+	708	0	191333	0.0149999	0.0148879	No
djlB	677415	678842	+	1428	0	191333	0.030254	0.0298009	No
ybeT	678852	679406	-	555	0	191333	0.0117584	0.0116895	No
ybeU	679508	680215	+	708	0	191333	0.0149999	0.0148879	No
djlC	680212	681663	+	1452	0	191333	0.0307624	0.0302941	No
hscC	681723	683393	-	1671	0	191333	0.0354022	0.0347829	No
rihA	683477	684412	-	936	0	191333	0.0198303	0.019635	No
gltL	684530	685255	-	726	0	191333	0.0153812	0.0152635	No
gltK	685255	685929	-	675	0	191333	0.0143007	0.0141989	No
gltJ	685929	686669	-	741	0	191333	0.015699	0.0155764	No
sroC	686681	686843	-	163	0	191333	0.00345336	0.0034474	No
gltI	686839	687747	-	909	0	191333	0.0192583	0.019074	No
insH3	687997	688977	-	981	0	191333	0.0207837	0.0205692	No
lnt	689343	690881	-	1539	1	191333	0.0326056	0.000520149	No
ybeX	690906	691784	-	879	0	191333	0.0186227	0.0184504	No
ybeY	691874	692341	-	468	0	191333	0.00991516	0.00986617	No
ybeZ	692338	693378	-	1041	0	191333	0.0220549	0.0218135	No
miaB	693531	694955	-	1425	0	191333	0.0301904	0.0297392	No
ubiF	695101	696276	+	1176	0	191333	0.024915	0.0246072	No
glnX	696430	696504	-	75	0	191333	0.00158897	0.00158771	No
glnV	696542	696616	-	75	0	191333	0.00158897	0.00158771	No
metU	696664	696740	-	77	0	191333	0.00163134	0.00163001	No
glnW	696756	696830	-	75	0	191333	0.00158897	0.00158771	No
glnU	696865	696939	-	75	0	191333	0.00158897	0.00158771	No
leuW	696963	697047	-	85	0	191333	0.00180083	0.00179921	No
metT	697057	697133	-	77	0	191333	0.00163134	0.00163001	No
asnB	697513	699177	-	1665	0	191333	0.0352751	0.0346602	No
umpH	699574	700326	-	753	0	191333	0.0159532	0.0158267	No
nagC	700374	701594	-	1221	0	191333	0.0258684	0.0255367	No
nagA	701603	702751	-	1149	0	191333	0.024343	0.0240491	No
nagB	702811	703611	-	801	0	191333	0.0169702	0.016827	No
nagE	703944	705890	+	1947	0	191333	0.0412496	0.0404104	No
glnS	706093	707757	+	1665	0	191333	0.0352751	0.0346602	No
chiP	708334	709740	+	1407	0	191333	0.029809	0.0293691	No
chiQ	709790	710116	+	327	0	191333	0.0069279	0.00690396	No
fur	710200	710646	-	447	0	191333	0.00947025	0.00942555	No
uof	710639	710725	-	87	0	191333	0.0018432	0.00184151	No
fldA	710935	711465	-	531	0	191333	0.0112499	0.0111869	No
ybfE	711605	711898	-	294	0	191333	0.00622876	0.0062094	No
ybfF	712038	712802	-	765	0	191333	0.0162075	0.0160768	No
seqA	712987	713532	+	546	0	191333	0.0115677	0.011501	No
pgm	713558	715198	+	1641	0	191333	0.0347666	0.0341692	No
ybfP	715412	715906	+	495	0	191333	0.0104872	0.0104324	No
potE	716946	718265	-	1320	0	191333	0.0279658	0.0275784	No
speF	718262	720460	-	2199	0	191333	0.0465886	0.04552	No
speFL	720718	720822	-	105	0	191333	0.00222456	0.00222208	No
kdpE	721056	721733	-	678	0	191333	0.0143643	0.0142616	No
kdpD	721730	724414	-	2685	0	191333	0.0568851	0.0552974	No
kdpC	724407	724979	-	573	0	191333	0.0121397	0.0120663	No
kdpB	724988	727036	-	2049	0	191333	0.0434106	0.0424819	No
kdpA	727059	728732	-	1674	0	191333	0.0354658	0.0348442	No
kdpF	728732	728821	-	90	0	191333	0.00190676	0.00190495	No
ybfA	729134	729340	+	207	0	191333	0.00438555	0.00437595	No
rhsC	729583	733776	+	4194	0	191333	0.0888551	0.0850219	No
ybfB	733776	734102	+	327	0	191333	0.0069279	0.00690396	No
ybfC	735650	736219	+	570	0	191333	0.0120762	0.0120035	No
ybfQ	736445	736699	+	255	0	191333	0.00540249	0.00538793	No
ybfD	738092	738853	+	762	0	191333	0.0161439	0.0160143	No
ybgA	739001	739510	+	510	0	191333	0.010805	0.0107468	No
phr	739507	740925	+	1419	0	191333	0.0300633	0.0296159	No
dtpD	741075	742556	-	1482	0	191333	0.031398	0.0309102	No
ybgI	742827	743570	+	744	0	191333	0.0157626	0.015639	No
pxpB	743593	744249	+	657	0	191333	0.0139194	0.0138229	No
pxpC	744243	745175	+	933	0	191333	0.0197668	0.0195727	No
pxpA	745165	745899	+	735	0	191333	0.0155719	0.0154513	No
nei	745935	746726	+	792	0	191333	0.0167795	0.0166395	No
abrB	746723	747769	-	1047	0	191333	0.022182	0.0219378	No
ybgO	747921	748982	-	1062	0	191333	0.0224998	0.0222486	No
ybgP	748979	749707	-	729	0	191333	0.0154448	0.0153261	No
ybgQ	749722	752169	-	2448	0	191333	0.0518639	0.0505419	No
ybgD	752229	752795	-	567	0	191333	0.0120126	0.0119407	No
gltA	753185	754468	-	1284	0	191333	0.0272031	0.0268365	No
ybgV	754658	754690	-	33	0	191333	0.000699146	0.000698902	No
ybgU	754674	754781	-	108	0	191333	0.00228811	0.0022855	No
sdhC	755177	755566	+	390	0	191333	0.00826264	0.00822859	No
sdhD	755560	755907	+	348	0	191333	0.00737281	0.0073457	No
sdhA	755907	757673	+	1767	0	191333	0.0374361	0.036744	No
sdhB	757689	758405	+	717	0	191333	0.0151905	0.0150757	No
sucA	758706	761507	+	2802	0	191333	0.0593639	0.0576362	No
sucB	761522	762739	+	1218	0	191333	0.0258048	0.0254747	No
sucC	763014	764180	+	1167	0	191333	0.0247243	0.0244212	No
sucD	764180	765049	+	870	0	191333	0.018432	0.0182632	No
sdhX	765050	765150	+	101	0	191333	0.00213981	0.00213752	No
mngR	765153	765875	-	723	0	191333	0.0153177	0.0152009	No
mngA	765984	767960	+	1977	1	191333	0.0418852	0.000853072	No
mngB	767978	770611	+	2634	0	191333	0.0558046	0.0542761	No
cydA	771458	773026	+	1569	0	191333	0.0332412	0.0326948	No
cydB	773042	774181	+	1140	0	191333	0.0241523	0.023863	No
cydX	774196	774309	+	114	0	191333	0.00241523	0.00241232	No
ybgE	774309	774602	+	294	0	191333	0.00622876	0.0062094	No
ybgC	774752	775156	+	405	0	191333	0.00858043	0.00854372	No
tolQ	775153	775845	+	693	0	191333	0.0146821	0.0145748	No
tolR	775849	776277	+	429	0	191333	0.0090889	0.00904772	No
tolA	776342	777607	+	1266	0	191333	0.0268218	0.0264653	No
tolB	777740	779032	+	1293	0	191333	0.0273938	0.027022	No
pal	779067	779588	+	522	0	191333	0.0110592	0.0109983	No
cpoB	779598	780389	+	792	0	191333	0.0167795	0.0166395	No
lysT	780554	780629	+	76	0	191333	0.00161015	0.00160886	No
valT	780765	780840	+	76	0	191333	0.00161015	0.00160886	No
lysW	780843	780918	+	76	0	191333	0.00161015	0.00160886	No
valZ	781068	781143	+	76	0	191333	0.00161015	0.00160886	No
lysY	781147	781222	+	76	0	191333	0.00161015	0.00160886	No
lysZ	781369	781444	+	76	0	191333	0.00161015	0.00160886	No
lysQ	781577	781652	+	76	0	191333	0.00161015	0.00160886	No
nadA	782085	783128	+	1044	0	191333	0.0221184	0.0218756	No
pnuC	783166	783885	+	720	0	191333	0.0152541	0.0151383	No
zitB	783882	784823	-	942	0	191333	0.0199574	0.0197596	No
ybgS	784937	785317	-	381	0	191333	0.00807196	0.00803947	No
aroG	785633	786685	+	1053	0	191333	0.0223091	0.0220621	No
gpmA	786843	787595	-	753	0	191333	0.0159532	0.0158267	No
galM	787797	788837	-	1041	0	191333	0.0220549	0.0218135	No
galK	788831	789979	-	1149	0	191333	0.024343	0.0240491	No
galT	789983	791029	-	1047	0	191333	0.022182	0.0219378	No
galE	791039	792055	-	1017	0	191333	0.0215464	0.0213159	No
modF	792316	793788	-	1473	0	191333	0.0312073	0.0307254	No
modE	793856	794644	-	789	0	191333	0.0167159	0.016577	No
acrZ	794773	794922	+	150	0	191333	0.00317794	0.00317289	No
modA	795089	795862	+	774	0	191333	0.0163982	0.0162644	No
modB	795862	796551	+	690	0	191333	0.0146185	0.0145122	No
modC	796554	797612	+	1059	1	191333	0.0224362	0.000247959	No
ybhA	797613	798431	-	819	0	191333	0.0173515	0.0172019	No
pgl	798586	799581	+	996	0	191333	0.0211015	0.0208804	No
ybhD	799622	800575	-	954	0	191333	0.0202117	0.0200088	No
ybhH	800759	801811	+	1053	0	191333	0.0223091	0.0220621	No
ybhI	801887	803320	+	1434	0	191333	0.0303811	0.0299242	No
ybhJ	803503	805764	+	2262	0	191333	0.0479233	0.0467931	No
ybhC	805998	807281	-	1284	0	191333	0.0272031	0.0268365	No
ybhB	807433	807909	-	477	0	191333	0.0101058	0.0100549	No
bioA	807968	809257	-	1290	1	191333	0.0273303	0.000366736	No
bioB	809344	810384	+	1041	0	191333	0.0220549	0.0218135	No
bioF	810381	811535	+	1155	0	191333	0.0244701	0.0241731	No
bioC	811522	812277	+	756	0	191333	0.0160168	0.0158892	No
bioD	812270	812947	+	678	0	191333	0.0143643	0.0142616	No
uvrB	813526	815547	+	2022	0	191333	0.0428386	0.041934	No
ybhK	815739	816647	-	909	0	191333	0.0192583	0.019074	No
moaA	817044	818033	+	990	0	191333	0.0209744	0.020756	No
moaB	818055	818567	+	513	0	191333	0.0108685	0.0108097	No
moaC	818570	819055	+	486	0	191333	0.0102965	0.0102437	No
moaD	819048	819293	+	246	0	191333	0.00521182	0.00519826	No
moaE	819295	819747	+	453	0	191333	0.00959737	0.00955146	No
ybhL	819884	820588	+	705	0	191333	0.0149363	0.0148253	No
ybhM	820793	821506	+	714	0	191333	0.015127	0.0150131	No
ybhN	821542	822498	-	957	1	191333	0.0202752	0.000202785	No
clsB	822498	823739	-	1242	0	191333	0.0263133	0.0259701	No
ybhP	823736	824497	-	762	0	191333	0.0161439	0.0160143	No
ybhQ	824630	825040	+	411	0	191333	0.00870755	0.00866975	No
ybhR	825002	826108	-	1107	0	191333	0.0234532	0.0231803	No
ybhS	826119	827252	-	1134	0	191333	0.0240252	0.0237389	No
ybhF	827245	828981	-	1737	0	191333	0.0368005	0.0361316	No
ybhG	828974	829972	-	999	0	191333	0.0211651	0.0209427	No
cecR	829972	830643	-	672	0	191333	0.0142372	0.0141363	No
rhlE	830872	832236	+	1365	0	191333	0.0289192	0.0285051	No
ybiA	832468	832950	-	483	0	191333	0.010233	0.0101808	No
dinG	833070	835220	+	2151	0	191333	0.0455716	0.0445488	No
ybiB	835248	836210	+	963	0	191333	0.0204024	0.0201956	No
hcxB	836351	837436	+	1086	0	191333	0.0230083	0.0227456	No
ybiE	837503	837562	+	60	0	191333	0.00127117	0.00127037	No
ybiJ	837665	837925	-	261	0	191333	0.00552961	0.00551435	No
ybiI	838190	838456	-	267	0	191333	0.00565673	0.00564076	No
ybiX	838530	839207	-	678	0	191333	0.0143643	0.0142616	No
fiu	839249	841531	-	2283	1	191333	0.0483682	0.0011327	No
mcbA	841796	842056	-	261	0	191333	0.00552961	0.00551435	No
rlmF	842332	843258	+	927	0	191333	0.0196397	0.019448	No
ybiO	843255	845480	-	2226	0	191333	0.0471606	0.0460658	No
glnQ	845741	846463	-	723	0	191333	0.0153177	0.0152009	No
glnP	846460	847119	-	660	0	191333	0.0139829	0.0138856	No
glnH	847258	848004	-	747	0	191333	0.0158261	0.0157016	No
dps	848408	848911	-	504	0	191333	0.0106779	0.0106211	No
rhtA	849210	850097	-	888	0	191333	0.0188134	0.0186375	No
yliM	850332	850397	+	66	0	191333	0.00139829	0.00139732	No
ompX	850450	850965	+	516	0	191333	0.0109321	0.0108726	No
opgE	851014	852597	-	1584	1	191333	0.033559	0.000550663	No
rybA	852725	853064	-	340	0	191333	0.00720332	0.00717744	No
mntS	852869	852997	-	129	0	191333	0.00273303	0.00272929	No
mntR	853183	853650	+	468	0	191333	0.00991516	0.00986617	No
ybiR	853647	854765	+	1119	0	191333	0.0237074	0.0234286	No
ldtB	854824	855744	-	921	0	191333	0.0195125	0.0193234	No
ybiT	855963	857555	+	1593	0	191333	0.0337497	0.0331865	No
ybiU	857796	859061	-	1266	1	191333	0.0268218	0.000353336	No
ybiV	859213	860028	-	816	0	191333	0.017288	0.0171394	No
ybiW	860174	862606	-	2433	0	191333	0.0515461	0.0502402	No
ybiY	862612	863511	-	900	0	191333	0.0190676	0.018887	No
fsaA	863642	864304	+	663	0	191333	0.0140465	0.0139483	No
moeB	864380	865129	-	750	0	191333	0.0158897	0.0157641	No
moeA	865129	866364	-	1236	0	191333	0.0261862	0.0258463	No
iaaA	866568	867533	+	966	0	191333	0.0204659	0.0202579	No
gsiA	867520	869391	+	1872	0	191333	0.0396607	0.0388845	No
gsiB	869411	870949	+	1539	0	191333	0.0326056	0.0320798	No
gsiC	870967	871887	+	921	0	191333	0.0195125	0.0193234	No
gsiD	871890	872801	+	912	0	191333	0.0193219	0.0191364	No
pdeI	872979	875327	+	2349	0	191333	0.0497665	0.0485484	No
dgcI	875335	876663	+	1329	0	191333	0.0281565	0.0277638	No
rimO	876710	878035	-	1326	0	191333	0.028093	0.027702	No
bssR	878248	878631	+	384	0	191333	0.00813552	0.00810251	No
yliI	878742	879857	+	1116	0	191333	0.0236439	0.0233665	No
gstB	879854	880480	-	627	0	191333	0.0132838	0.0131959	No
dacC	880727	881929	+	1203	0	191333	0.0254871	0.025165	No
deoR	881976	882734	-	759	0	191333	0.0160804	0.0159518	No
ybjG	882792	883388	-	597	0	191333	0.0126482	0.0125685	No
mdfA	883673	884905	+	1233	0	191333	0.0261226	0.0257844	No
ybjH	884946	885230	-	285	0	191333	0.00603808	0.00601989	No
ybjI	885316	886131	-	816	0	191333	0.017288	0.0171394	No
ybjJ	886131	887339	-	1209	0	191333	0.0256142	0.0252889	No
rcdA	887423	887959	+	537	0	191333	0.011377	0.0113125	No
rybB	887979	888057	-	79	0	191333	0.00167371	0.00167231	No
ybjL	888134	889819	-	1686	0	191333	0.03572	0.0350896	No
ybjM	890089	890466	+	378	1	191333	0.0080084	3.18966e-05	No
grxA	890496	890753	-	258	0	191333	0.00546605	0.00545114	No
ybjC	890913	891200	+	288	0	191333	0.00610164	0.00608306	No
nfsA	891184	891906	+	723	0	191333	0.0153177	0.0152009	No
rimK	891967	892869	+	903	0	191333	0.0191312	0.0189493	No
ybjN	892957	893433	+	477	0	191333	0.0101058	0.0100549	No
potF	893784	894896	+	1113	0	191333	0.0235803	0.0233044	No
potG	894991	896124	+	1134	0	191333	0.0240252	0.0237389	No
potH	896134	897087	+	954	0	191333	0.0202117	0.0200088	No
potI	897084	897929	+	846	0	191333	0.0179236	0.0177639	No
ybjO	897989	898477	+	489	0	191333	0.0103601	0.0103066	No
rlmC	898518	899645	+	1128	0	191333	0.0238981	0.0236148	No
artJ	899844	900575	-	732	0	191333	0.0155083	0.0153887	No
artM	900866	901534	-	669	0	191333	0.0141736	0.0140736	No
artQ	901534	902250	-	717	0	191333	0.0151905	0.0150757	No
artI	902257	902988	-	732	0	191333	0.0155083	0.0153887	No
artP	903006	903734	-	729	0	191333	0.0154448	0.0153261	No
ybjP	903952	904467	-	516	0	191333	0.0109321	0.0108726	No
ybjQ	904593	904916	+	324	0	191333	0.00686434	0.00684084	No
amiD	904913	905743	+	831	0	191333	0.0176058	0.0174517	No
ybjS	905740	906753	-	1014	0	191333	0.0214829	0.0212537	No
ybjT	906852	908282	-	1431	0	191333	0.0303175	0.0298626	No
ltaE	908293	909294	-	1002	0	191333	0.0212286	0.0210049	No
poxB	909331	911049	-	1719	0	191333	0.0364192	0.035764	No
hcr	911182	912150	-	969	0	191333	0.0205295	0.0203202	No
hcp	912162	913814	-	1653	0	191333	0.0350209	0.0344147	No
lysO	913958	914857	-	900	0	191333	0.0190676	0.018887	No
aqpZ	915352	916047	-	696	0	191333	0.0147456	0.0146374	No
ybjD	916473	918131	+	1659	0	191333	0.035148	0.0345375	No
ybjX	918128	919120	-	993	0	191333	0.0210379	0.0208182	No
macA	919235	920350	+	1116	0	191333	0.0236439	0.0233665	No
macB	920347	922293	+	1947	0	191333	0.0412496	0.0404104	No
cspD	922366	922590	-	225	0	191333	0.00476691	0.00475556	No
yljB	922740	922814	+	75	0	191333	0.00158897	0.00158771	No
clpS	922913	923233	+	321	0	191333	0.00680079	0.00677771	No
clpA	923264	925540	+	2277	0	191333	0.0482411	0.047096	No
serW	925884	925971	-	88	0	191333	0.00186439	0.00186265	No
infA	926225	926443	-	219	0	191333	0.00463979	0.00462904	No
aat	926728	927432	-	705	0	191333	0.0149363	0.0148253	No
cydC	927474	929195	-	1722	0	191333	0.0364827	0.0358252	No
cydD	929196	930962	-	1767	0	191333	0.0374361	0.036744	No
trxB	931085	932050	-	966	0	191333	0.0204659	0.0202579	No
lrp	932595	933089	+	495	0	191333	0.0104872	0.0104324	No
ftsK	933224	937213	+	3990	0	191333	0.0845331	0.0810588	No
lolA	937372	937983	+	612	0	191333	0.012966	0.0128823	No
rarA	937994	939337	+	1344	0	191333	0.0284743	0.0280727	No
serS	939428	940720	+	1293	0	191333	0.0273938	0.027022	No
dmsA	940959	943403	+	2445	0	191333	0.0518004	0.0504816	No
dmsB	943414	944031	+	618	0	191333	0.0130931	0.0130078	No
dmsC	944033	944896	+	864	0	191333	0.0183049	0.0181384	No
ycaC	944931	945557	-	627	0	191333	0.0132838	0.0131959	No
ycaD	945871	947019	+	1149	0	191333	0.024343	0.0240491	No
ycaM	947229	948659	+	1431	0	191333	0.0303175	0.0298626	No
ycaN	948660	949568	-	909	1	191333	0.0192583	0.000183077	No
ycaK	949668	950258	+	591	0	191333	0.0125211	0.012443	No
pflA	950340	951080	-	741	0	191333	0.015699	0.0155764	No
pflB	951272	953554	-	2283	0	191333	0.0483682	0.0472171	No
focA	953609	954466	-	858	0	191333	0.0181778	0.0180136	No
ycaO	954872	956632	-	1761	0	191333	0.037309	0.0366216	No
ycaP	956762	957454	+	693	0	191333	0.0146821	0.0145748	No
serC	957653	958741	+	1089	0	191333	0.0230718	0.0228077	No
aroA	958812	960095	+	1284	1	191333	0.0272031	0.000363363	No
ycaL	960264	961028	+	765	0	191333	0.0162075	0.0160768	No
cmk	961201	961884	+	684	0	191333	0.0144914	0.0143869	No
rpsA	961995	963668	+	1674	0	191333	0.0354658	0.0348442	No
ihfB	963828	964112	+	285	0	191333	0.00603808	0.00601989	No
ycaI	964320	966584	+	2265	0	191333	0.0479868	0.0468537	No
msbA	966621	968369	+	1749	0	191333	0.0370547	0.0363766	No
lpxK	968366	969352	+	987	0	191333	0.0209108	0.0206937	No
ycaQ	969389	970621	+	1233	0	191333	0.0261226	0.0257844	No
ycaR	970673	970855	+	183	0	191333	0.00387708	0.00386958	No
kdsB	970852	971598	+	747	0	191333	0.0158261	0.0157016	No
ycbJ	971752	972645	+	894	0	191333	0.0189405	0.0187623	No
elyC	972622	973401	-	780	0	191333	0.0165253	0.0163895	No
cmoM	973537	974322	+	786	0	191333	0.0166524	0.0165145	No
mukF	974319	975641	+	1323	0	191333	0.0280294	0.0276402	No
mukE	975622	976326	+	705	0	191333	0.0149363	0.0148253	No
mukB	976326	980786	+	4461	0	191333	0.0945118	0.090183	No
ldtD	981047	982894	+	1848	0	191333	0.0391522	0.0383956	No
mepK	983075	983623	+	549	0	191333	0.0116312	0.0115639	No
gloC	983650	984297	+	648	0	191333	0.0137287	0.0136349	No
aspC	984519	985709	-	1191	0	191333	0.0252328	0.0249171	No
ompF	985894	986982	-	1089	0	191333	0.0230718	0.0228077	No
asnS	987585	988985	-	1401	0	191333	0.0296819	0.0292457	No
pncB	989154	990356	-	1203	0	191333	0.0254871	0.025165	No
pepN	990622	993234	+	2613	0	191333	0.0553597	0.0538552	No
ssuB	993277	994044	-	768	0	191333	0.016271	0.0161394	No
ssuC	994041	994832	-	792	0	191333	0.0167795	0.0166395	No
ssuD	994843	995988	-	1146	0	191333	0.0242794	0.0239871	No
ssuA	995985	996944	-	960	0	191333	0.0203388	0.0201334	No
ssuE	996937	997512	-	576	0	191333	0.0122033	0.0121291	No
elfA	997868	998407	+	540	0	191333	0.0114406	0.0113754	No
elfD	998490	999191	+	702	0	191333	0.0148727	0.0147627	No
elfC	999216	1001816	+	2601	0	191333	0.0551054	0.0536146	No
elfG	1001807	1002877	+	1071	0	191333	0.0226905	0.022435	No
ycbU	1002889	1003431	+	543	0	191333	0.0115041	0.0114382	No
ycbV	1003439	1003954	+	516	0	191333	0.0109321	0.0108726	No
ycbF	1003947	1004657	+	711	0	191333	0.0150634	0.0149505	No
pyrD	1004768	1005778	+	1011	0	191333	0.0214193	0.0211915	No
zapC	1005952	1006494	+	543	0	191333	0.0115041	0.0114382	No
ycbX	1006491	1007600	-	1110	0	191333	0.0235167	0.0232424	No
rlmL	1007844	1009952	+	2109	0	191333	0.0446818	0.0436983	No
uup	1009964	1011871	+	1908	0	191333	0.0404234	0.0396172	No
pqiA	1012001	1013254	+	1254	0	191333	0.0265676	0.0262177	No
pqiB	1013259	1014899	+	1641	0	191333	0.0347666	0.0341692	No
pqiC	1014896	1015459	+	564	0	191333	0.011949	0.0118779	No
rmf	1015715	1015882	+	168	0	191333	0.00355929	0.00355296	No
fabA	1015952	1016470	-	519	0	191333	0.0109957	0.0109354	No
ycbZ	1016539	1018299	-	1761	0	191333	0.037309	0.0366216	No
matP	1018485	1018937	+	453	0	191333	0.00959737	0.00955146	No
ompA	1019013	1020053	-	1041	0	191333	0.0220549	0.0218135	No
sulA	1020410	1020919	-	510	1	191333	0.010805	5.79551e-05	No
sxy	1021138	1021767	+	630	0	191333	0.0133473	0.0132587	No
yccS	1021730	1023883	-	2154	1	191333	0.0456352	0.00101014	No
yccF	1023902	1024348	-	447	0	191333	0.00947025	0.00942555	No
helD	1024471	1026525	+	2055	0	191333	0.0435377	0.0426036	No
mgsA	1026557	1027015	-	459	0	191333	0.00972449	0.00967736	No
yccT	1027111	1027773	-	663	0	191333	0.0140465	0.0139483	No
yccU	1027946	1028359	+	414	0	191333	0.00877111	0.00873275	No
hspQ	1028404	1028721	-	318	0	191333	0.00673723	0.00671458	No
rlmI	1028779	1029969	-	1191	0	191333	0.0252328	0.0249171	No
yccX	1030064	1030342	+	279	0	191333	0.00591096	0.00589353	No
tusE	1030339	1030668	-	330	0	191333	0.00699146	0.00696708	No
yccA	1030759	1031418	-	660	0	191333	0.0139829	0.0138856	No
serT	1031625	1031712	-	88	0	191333	0.00186439	0.00186265	No
hyaA	1032139	1033257	+	1119	0	191333	0.0237074	0.0234286	No
hyaB	1033254	1035047	+	1794	0	191333	0.0380081	0.0372949	No
hyaC	1035066	1035773	+	708	0	191333	0.0149999	0.0148879	No
hyaD	1035770	1036357	+	588	0	191333	0.0124575	0.0123802	No
hyaE	1036354	1036752	+	399	0	191333	0.00845331	0.00841768	No
hyaF	1036749	1037606	+	858	0	191333	0.0181778	0.0180136	No
appC	1037740	1039284	+	1545	0	191333	0.0327328	0.0322028	No
appB	1039296	1040432	+	1137	0	191333	0.0240888	0.0238009	No
appX	1040445	1040537	+	93	0	191333	0.00197032	0.00196838	No
appA	1040617	1041915	+	1299	0	191333	0.0275209	0.0271457	No
etk	1042030	1044210	-	2181	0	191333	0.0462072	0.0451559	No
etp	1044230	1044676	-	447	0	191333	0.00947025	0.00942555	No
gfcE	1044664	1045803	-	1140	0	191333	0.0241523	0.023863	No
gfcD	1045849	1047945	-	2097	0	191333	0.0444276	0.0434551	No
gfcC	1047945	1048691	-	747	0	191333	0.0158261	0.0157016	No
gfcB	1048688	1049332	-	645	0	191333	0.0136651	0.0135722	No
gfcA	1049439	1049744	-	306	0	191333	0.00648299	0.00646202	No
insA4	1049833	1050108	+	276	0	191333	0.0058474	0.00583034	No
insB4	1050027	1050530	+	504	0	191333	0.0106779	0.0106211	No
cspH	1050963	1051175	-	213	0	191333	0.00451267	0.0045025	No
cspG	1051461	1051673	+	213	0	191333	0.00451267	0.0045025	No
ymcF	1051684	1051872	+	189	0	191333	0.0040042	0.00399619	No
ymcE	1051847	1052077	+	231	0	191333	0.00489402	0.00488207	No
gnsA	1052067	1052240	+	174	0	191333	0.00368641	0.00367962	No
yccM	1052289	1053362	-	1074	0	191333	0.022754	0.0224971	No
torS	1053434	1056178	-	2745	0	191333	0.0581562	0.0564975	No
torT	1056261	1057289	+	1029	0	191333	0.0218006	0.0215647	No
torR	1057262	1057954	-	693	0	191333	0.0146821	0.0145748	No
torC	1058084	1059256	+	1173	0	191333	0.0248515	0.0245452	No
torA	1059256	1061802	+	2547	0	191333	0.0539614	0.0525313	No
torD	1061799	1062398	+	600	0	191333	0.0127117	0.0126313	No
cbpM	1062550	1062855	-	306	0	191333	0.00648299	0.00646202	No
cbpA	1062855	1063775	-	921	0	191333	0.0195125	0.0193234	No
yccE	1064036	1065292	+	1257	0	191333	0.0266311	0.0262796	No
agp	1065585	1066826	+	1242	0	191333	0.0263133	0.0259701	No
yccJ	1066864	1067091	-	228	0	191333	0.00483046	0.00481882	No
wrbA	1067112	1067708	-	597	0	191333	0.0126482	0.0125685	No
ymdF	1068081	1068254	+	174	0	191333	0.00368641	0.00367962	No
rutG	1068511	1069839	-	1329	0	191333	0.0281565	0.0277638	No
rutF	1069860	1070354	-	495	0	191333	0.0104872	0.0104324	No
rutE	1070365	1070955	-	591	0	191333	0.0125211	0.012443	No
rutD	1070965	1071765	-	801	0	191333	0.0169702	0.016827	No
rutC	1071773	1072159	-	387	0	191333	0.00819908	0.00816556	No
rutB	1072171	1072863	-	693	0	191333	0.0146821	0.0145748	No
rutA	1072863	1074011	-	1149	1	191333	0.024343	0.000291526	No
rutR	1074242	1074880	+	639	0	191333	0.013538	0.0134468	No
putA	1074920	1078882	-	3963	0	191333	0.0839611	0.080533	No
ymdG	1079120	1079146	+	27	0	191333	0.000572029	0.000571865	No
putP	1079305	1080813	+	1509	0	191333	0.03197	0.0314644	No
efeO	1082243	1083370	+	1128	0	191333	0.0238981	0.0236148	No
efeB	1083376	1084647	+	1272	0	191333	0.0269489	0.026589	No
phoH	1084992	1086056	+	1065	0	191333	0.0225634	0.0223107	No
pgaD	1086106	1086519	-	414	0	191333	0.00877111	0.00873275	No
pgaC	1086521	1087846	-	1326	0	191333	0.028093	0.027702	No
pgaB	1087839	1089857	-	2019	0	191333	0.042775	0.0418731	No
pgaA	1089866	1092289	-	2424	0	191333	0.0513555	0.0500591	No
dgcT	1092876	1094234	+	1359	0	191333	0.0287921	0.0283816	No
insF4	1094275	1095141	-	867	0	191333	0.0183685	0.0182008	No
insE4	1095138	1095437	-	300	0	191333	0.00635587	0.00633572	No
ycdU	1095843	1096829	+	987	0	191333	0.0209108	0.0206937	No
serX	1097565	1097652	-	88	0	191333	0.00186439	0.00186265	No
ghrA	1097886	1098824	+	939	0	191333	0.0198939	0.0196973	No
ycdX	1098879	1099616	+	738	0	191333	0.0156354	0.0155139	No
ycdY	1099640	1100194	+	555	0	191333	0.0117584	0.0116895	No
ycdZ	1100296	1100787	+	492	0	191333	0.0104236	0.0103695	No
csgG	1100851	1101684	-	834	0	191333	0.0176693	0.0175141	No
csgF	1101711	1102127	-	417	0	191333	0.00883466	0.00879575	No
csgE	1102152	1102541	-	390	0	191333	0.00826264	0.00822859	No
csgD	1102546	1103196	-	651	0	191333	0.0137922	0.0136976	No
csgB	1103951	1104406	+	456	0	191333	0.00966093	0.00961441	No
csgA	1104447	1104902	+	456	0	191333	0.00966093	0.00961441	No
csgC	1104961	1105293	+	333	0	191333	0.00705502	0.00703019	No
ymdA	1105414	1105725	+	312	0	191333	0.00661011	0.00658831	No
ymdB	1105820	1106353	+	534	0	191333	0.0113135	0.0112497	No
clsC	1106355	1107776	+	1422	0	191333	0.0301268	0.0296776	No
opgC	1107784	1108941	-	1158	0	191333	0.0245337	0.0242352	No
opgG	1109335	1110870	+	1536	0	191333	0.0325421	0.0320183	No
opgH	1110863	1113406	+	2544	0	191333	0.0538978	0.0524711	No
yceK	1113579	1113806	+	228	0	191333	0.00483046	0.00481882	No
msyB	1113807	1114181	-	375	0	191333	0.00794484	0.00791337	No
mdtG	1114264	1115490	-	1227	0	191333	0.0259955	0.0256605	No
lpxL	1115662	1116582	-	921	0	191333	0.0195125	0.0193234	No
trhO	1116807	1117859	+	1053	0	191333	0.0223091	0.0220621	No
yceI	1117901	1118476	-	576	0	191333	0.0122033	0.0121291	No
yceJ	1118480	1119046	-	567	0	191333	0.0120126	0.0119407	No
yceO	1119307	1119447	-	141	0	191333	0.00298726	0.0029828	No
solA	1119468	1120586	-	1119	0	191333	0.0237074	0.0234286	No
bssS	1120701	1120955	-	255	0	191333	0.00540249	0.00538793	No
dinI	1121242	1121487	-	246	0	191333	0.00521182	0.00519826	No
pyrC	1121561	1122607	-	1047	0	191333	0.022182	0.0219378	No
yceB	1122713	1123273	-	561	0	191333	0.0118855	0.0118151	No
grxB	1123407	1124054	-	648	0	191333	0.0137287	0.0136349	No
mdtH	1124118	1125326	-	1209	0	191333	0.0256142	0.0252889	No
rimJ	1125562	1126146	+	585	0	191333	0.012394	0.0123175	No
yceH	1126157	1126804	+	648	0	191333	0.0137287	0.0136349	No
yceM	1126806	1127729	+	924	0	191333	0.0195761	0.0193857	No
murJ	1127839	1129374	+	1536	0	191333	0.0325421	0.0320183	No
flgN	1129414	1129830	-	417	0	191333	0.00883466	0.00879575	No
flgM	1129835	1130128	-	294	0	191333	0.00622876	0.0062094	No
flgA	1130204	1130863	-	660	0	191333	0.0139829	0.0138856	No
flgB	1131018	1131434	+	417	0	191333	0.00883466	0.00879575	No
flgC	1131438	1131842	+	405	0	191333	0.00858043	0.00854372	No
flgD	1131854	1132549	+	696	0	191333	0.0147456	0.0146374	No
flgE	1132574	1133782	+	1209	0	191333	0.0256142	0.0252889	No
flgF	1133802	1134557	+	756	0	191333	0.0160168	0.0158892	No
flgG	1134729	1135511	+	783	0	191333	0.0165888	0.016452	No
flgH	1135564	1136262	+	699	0	191333	0.0148092	0.0147001	No
flgI	1136274	1137371	+	1098	0	191333	0.0232625	0.022994	No
flgJ	1137371	1138312	+	942	0	191333	0.0199574	0.0197596	No
flgK	1138378	1140021	+	1644	0	191333	0.0348302	0.0342306	No
flgL	1140033	1140986	+	954	0	191333	0.0202117	0.0200088	No
rne	1141182	1144367	-	3186	0	191333	0.0674994	0.0652717	No
yceQ	1144502	1144822	+	321	0	191333	0.00680079	0.00677771	No
rluC	1144940	1145899	+	960	0	191333	0.0203388	0.0201334	No
yceF	1146011	1146595	-	585	0	191333	0.012394	0.0123175	No
sraB	1146589	1146757	+	169	0	191333	0.00358048	0.00357407	No
yceD	1146794	1147315	+	522	0	191333	0.0110592	0.0109983	No
rpmF	1147367	1147540	+	174	0	191333	0.00368641	0.00367962	No
plsX	1147621	1148691	+	1071	0	191333	0.0226905	0.022435	No
fabH	1148759	1149712	+	954	0	191333	0.0202117	0.0200088	No
fabD	1149728	1150657	+	930	0	191333	0.0197032	0.0195104	No
fabG	1150670	1151404	+	735	0	191333	0.0155719	0.0154513	No
acpP	1151615	1151851	+	237	0	191333	0.00502114	0.00500856	No
fabF	1151939	1153180	+	1242	0	191333	0.0263133	0.0259701	No
pabC	1153300	1154109	+	810	0	191333	0.0171609	0.0170145	No
mltG	1154112	1155134	+	1023	0	191333	0.0216735	0.0214403	No
tmk	1155124	1155765	+	642	0	191333	0.0136016	0.0135095	No
holB	1155762	1156766	+	1005	0	191333	0.0212922	0.0210671	No
ycfH	1156777	1157574	+	798	0	191333	0.0169066	0.0167645	No
ptsG	1157869	1159302	+	1434	0	191333	0.0303811	0.0299242	No
fhuE	1159362	1161551	-	2190	0	191333	0.0463979	0.045338	No
hinT	1161885	1162244	+	360	0	191333	0.00762705	0.00759804	No
ycfL	1162247	1162624	+	378	0	191333	0.0080084	0.00797642	No
lpoB	1162638	1163279	+	642	0	191333	0.0136016	0.0135095	No
thiK	1163260	1164084	+	825	0	191333	0.0174787	0.0173268	No
nagZ	1164095	1165120	+	1026	0	191333	0.0217371	0.0215025	No
ycfP	1165143	1165685	+	543	0	191333	0.0115041	0.0114382	No
ndh	1166085	1167389	+	1305	0	191333	0.0276481	0.0272693	No
ycfJ	1167599	1168138	+	540	0	191333	0.0114406	0.0113754	No
comR	1168200	1168832	-	633	0	191333	0.0134109	0.0133214	No
bhsA	1169073	1169330	+	258	0	191333	0.00546605	0.00545114	No
ldtC	1169412	1170374	-	963	0	191333	0.0204024	0.0201956	No
mfd	1170518	1173964	-	3447	0	191333	0.073029	0.0704261	No
ycfT	1174092	1175165	-	1074	0	191333	0.022754	0.0224971	No
lolC	1175427	1176626	+	1200	0	191333	0.0254235	0.025103	No
lolD	1176619	1177320	+	702	0	191333	0.0148727	0.0147627	No
lolE	1177320	1178564	+	1245	0	191333	0.0263769	0.026032	No
nagK	1178593	1179504	+	912	0	191333	0.0193219	0.0191364	No
cobB	1179520	1180359	+	840	0	191333	0.0177964	0.017639	No
ycfZ	1180479	1181267	-	789	0	191333	0.0167159	0.016577	No
ymfA	1181264	1181725	-	462	0	191333	0.00978805	0.0097403	No
potD	1181783	1182829	-	1047	0	191333	0.022182	0.0219378	No
potC	1182826	1183620	-	795	0	191333	0.0168431	0.016702	No
potB	1183617	1184444	-	828	0	191333	0.0175422	0.0173892	No
potA	1184458	1185594	-	1137	0	191333	0.0240888	0.0238009	No
pepT	1185844	1187070	+	1227	0	191333	0.0259955	0.0256605	No
roxA	1187119	1188240	-	1122	1	191333	0.023771	0.000278092	No
phoQ	1188316	1189776	-	1461	0	191333	0.0309531	0.030479	No
phoP	1189776	1190447	-	672	0	191333	0.0142372	0.0141363	No
purB	1190616	1191986	-	1371	0	191333	0.0290463	0.0286286	No
hflD	1191990	1192631	-	642	0	191333	0.0136016	0.0135095	No
mnmA	1192667	1193773	-	1107	0	191333	0.0234532	0.0231803	No
nudJ	1193827	1194288	-	462	0	191333	0.00978805	0.0097403	No
rluE	1194298	1194951	-	654	0	191333	0.0138558	0.0137603	No
icd	1195123	1196373	+	1251	0	191333	0.026504	0.0261558	No
ymfD	1196867	1197532	-	666	0	191333	0.01411	0.014011	No
ymfE	1197533	1198237	-	705	1	191333	0.0149363	0.000110442	No
lit	1198695	1199588	+	894	0	191333	0.0189405	0.0187623	No
intE	1199679	1200806	-	1128	0	191333	0.0238981	0.0236148	No
xisE	1200787	1201032	-	246	0	191333	0.00521182	0.00519826	No
ymfH	1201069	1201380	-	312	0	191333	0.00661011	0.00658831	No
ymfI	1201497	1201838	+	342	0	191333	0.0072457	0.00721951	No
ymfJ	1201776	1202084	-	309	0	191333	0.00654655	0.00652517	No
ymfK	1202259	1202933	-	675	0	191333	0.0143007	0.0141989	No
ymfT	1203024	1203224	+	201	0	191333	0.00425844	0.00424938	No
ymfL	1203268	1203825	+	558	0	191333	0.0118219	0.0117523	No
ymfM	1203822	1204160	+	339	0	191333	0.00718214	0.00715641	No
ymfN	1204170	1205537	+	1368	0	191333	0.0289828	0.0285668	No
ymfR	1205549	1205731	+	183	0	191333	0.00387708	0.00386958	No
beeE	1205731	1206204	+	474	0	191333	0.0100423	0.00999203	No
ymfQ	1206913	1207497	+	585	0	191333	0.012394	0.0123175	No
ycfK	1207501	1208130	+	630	0	191333	0.0133473	0.0132587	No
tfaP	1208132	1208545	+	414	0	191333	0.00877111	0.00873275	No
tfaE	1208517	1209119	-	603	0	191333	0.0127753	0.012694	No
pinE	1209685	1210239	+	555	0	191333	0.0117584	0.0116895	No
mcrA	1210346	1211179	+	834	0	191333	0.0176693	0.0175141	No
iraM	1211680	1212003	-	324	0	191333	0.00686434	0.00684084	No
ymgK	1212260	1212304	-	45	0	191333	0.000953381	0.000952927	No
ymgL	1212540	1212650	-	111	0	191333	0.00235167	0.00234891	No
ycgX	1212703	1213107	-	405	0	191333	0.00858043	0.00854372	No
bluR	1213328	1214059	-	732	0	191333	0.0155083	0.0153887	No
bluF	1214264	1215475	-	1212	0	191333	0.0256777	0.0253509	No
ycgZ	1215789	1216025	+	237	0	191333	0.00502114	0.00500856	No
ymgA	1216068	1216340	+	273	0	191333	0.00578385	0.00576715	No
ariR	1216369	1216635	+	267	0	191333	0.00565673	0.00564076	No
ymgC	1216748	1216996	+	249	0	191333	0.00527538	0.00526148	No
pdeG	1217328	1218851	+	1524	0	191333	0.0322878	0.0317722	No
ymgF	1218983	1219201	+	219	0	191333	0.00463979	0.00462904	No
ymgD	1222305	1222634	-	330	0	191333	0.00699146	0.00696708	No
ymgG	1222644	1222988	-	345	0	191333	0.00730925	0.00728261	No
ymgI	1222990	1223163	-	174	0	191333	0.00368641	0.00367962	No
ymgJ	1223264	1223449	+	186	0	191333	0.00394064	0.00393289	No
minE	1224279	1224545	-	267	0	191333	0.00565673	0.00564076	No
minD	1224549	1225361	-	813	0	191333	0.0172244	0.0170769	No
minC	1225385	1226080	-	696	0	191333	0.0147456	0.0146374	No
ycgJ	1226600	1226968	+	369	0	191333	0.00781772	0.00778725	No
pliG	1227071	1227472	-	402	0	191333	0.00851687	0.00848071	No
ycgL	1227681	1228007	+	327	0	191333	0.0069279	0.00690396	No
ycgM	1228079	1228738	+	660	0	191333	0.0139829	0.0138856	No
ycgN	1228815	1229276	+	462	0	191333	0.00978805	0.0097403	No
hlyE	1229483	1230394	-	912	0	191333	0.0193219	0.0191364	No
umuD	1230767	1231186	+	420	0	191333	0.00889822	0.00885875	No
umuC	1231186	1232454	+	1269	0	191333	0.0268853	0.0265272	No
dsbB	1232500	1233030	-	531	0	191333	0.0112499	0.0111869	No
nhaB	1233176	1234717	-	1542	0	191333	0.0326692	0.0321413	No
fadR	1234938	1235657	+	720	0	191333	0.0152541	0.0151383	No
ycgB	1235709	1237241	-	1533	0	191333	0.0324785	0.0319568	No
dadA	1237571	1238869	+	1299	0	191333	0.0275209	0.0271457	No
dadX	1238879	1239949	+	1071	0	191333	0.0226905	0.022435	No
ymgM	1240260	1240463	+	204	0	191333	0.00432199	0.00431267	No
cvrA	1240335	1242071	-	1737	0	191333	0.0368005	0.0361316	No
ldcA	1242166	1243080	-	915	0	191333	0.0193854	0.0191987	No
emtA	1243180	1243791	+	612	0	191333	0.012966	0.0128823	No
ycgR	1243793	1244527	-	735	0	191333	0.0155719	0.0154513	No
ymgE	1244728	1244982	+	255	0	191333	0.00540249	0.00538793	No
ycgY	1245160	1245600	+	441	0	191333	0.00934313	0.00929962	No
treA	1245679	1247376	-	1698	0	191333	0.0359742	0.0353349	No
dhaM	1247696	1249114	-	1419	0	191333	0.0300633	0.0296159	No
dhaL	1249125	1249757	-	633	0	191333	0.0134109	0.0133214	No
dhaK	1249768	1250838	-	1071	0	191333	0.0226905	0.022435	No
dhaR	1251066	1252985	+	1920	0	191333	0.0406776	0.0398614	No
ycgV	1253085	1255952	-	2868	0	191333	0.0607622	0.058953	No
ychF	1256721	1257812	-	1092	0	191333	0.0231354	0.0228698	No
pth	1257929	1258513	-	585	0	191333	0.012394	0.0123175	No
ychH	1258791	1259069	+	279	0	191333	0.00591096	0.00589353	No
dauA	1259124	1260803	-	1680	0	191333	0.0355929	0.0349669	No
prs	1260928	1261875	-	948	0	191333	0.0200846	0.0198842	No
ispE	1262026	1262877	-	852	0	191333	0.0180507	0.0178887	No
lolB	1262877	1263500	-	624	0	191333	0.0132202	0.0131332	No
hemA	1263714	1264970	+	1257	0	191333	0.0266311	0.0262796	No
prfA	1265012	1266094	+	1083	0	191333	0.0229447	0.0226835	No
prmC	1266094	1266927	+	834	0	191333	0.0176693	0.0175141	No
ychQ	1266924	1267316	+	393	0	191333	0.00832619	0.00829163	No
ychA	1267320	1268129	+	810	0	191333	0.0171609	0.0170145	No
kdsA	1268165	1269019	+	855	0	191333	0.0181142	0.0179512	No
ldrA	1269168	1269275	-	108	0	191333	0.00228811	0.0022855	No
rdlA	1269323	1269389	+	67	0	191333	0.00141948	0.00141847	No
ldrB	1269703	1269810	-	108	0	191333	0.00228811	0.0022855	No
rdlB	1269858	1269923	+	66	0	191333	0.00139829	0.00139732	No
ldrC	1270238	1270345	-	108	0	191333	0.00228811	0.0022855	No
rdlC	1270393	1270460	+	68	0	191333	0.00144066	0.00143963	No
chaA	1270749	1271849	-	1101	0	191333	0.0233261	0.0230561	No
chaB	1272119	1272349	+	231	0	191333	0.00489402	0.00488207	No
chaC	1272507	1273202	+	696	1	191333	0.0147456	0.000107654	No
ychN	1273246	1273599	-	354	0	191333	0.00749993	0.00747188	No
ychO	1273784	1275178	+	1395	0	191333	0.0295548	0.0291223	No
narL	1275179	1275829	-	651	0	191333	0.0137922	0.0136976	No
narX	1275822	1277618	-	1797	0	191333	0.0380717	0.0373561	No
narK	1277957	1279348	+	1392	0	191333	0.0294913	0.0290606	No
narG	1279864	1283607	+	3744	0	191333	0.0793213	0.0762569	No
narH	1283604	1285142	+	1539	0	191333	0.0326056	0.0320798	No
narJ	1285139	1285849	+	711	0	191333	0.0150634	0.0149505	No
narI	1285849	1286526	+	678	0	191333	0.0143643	0.0142616	No
ychS	1286709	1286984	+	276	0	191333	0.0058474	0.00583034	No
rttR	1287066	1287236	-	171	0	191333	0.00362285	0.00361629	No
tpr	1287087	1287176	-	90	0	191333	0.00190676	0.00190495	No
tyrV	1287244	1287328	-	85	0	191333	0.00180083	0.00179921	No
tyrT	1287538	1287622	-	85	0	191333	0.00180083	0.00179921	No
purU	1287782	1288624	-	843	0	191333	0.01786	0.0177015	No
ychJ	1288674	1289132	-	459	0	191333	0.00972449	0.00967736	No
rssA	1289245	1290150	+	906	0	191333	0.0191947	0.0190117	No
rssB	1290242	1291255	+	1014	0	191333	0.0214829	0.0212537	No
galU	1291457	1292365	+	909	0	191333	0.0192583	0.019074	No
hns	1292509	1292922	-	414	0	191333	0.00877111	0.00873275	No
tdk	1293527	1294144	+	618	0	191333	0.0130931	0.0130078	No
adhE	1295446	1298121	-	2676	0	191333	0.0566944	0.0551172	No
ychT	1298514	1298567	+	54	0	191333	0.00114406	0.0011434	No
ychE	1298598	1299245	+	648	0	191333	0.0137287	0.0136349	No
insH21	1299567	1300547	+	981	0	191333	0.0207837	0.0205692	No
oppA	1301182	1302813	+	1632	0	191333	0.034576	0.033985	No
oppB	1302899	1303819	+	921	0	191333	0.0195125	0.0193234	No
oppC	1303834	1304742	+	909	0	191333	0.0192583	0.019074	No
oppD	1304754	1305767	+	1014	0	191333	0.0214829	0.0212537	No
oppF	1305764	1306768	+	1005	0	191333	0.0212922	0.0210671	No
yciU	1306821	1307150	-	330	0	191333	0.00699146	0.00696708	No
clsA	1307185	1308645	-	1461	0	191333	0.0309531	0.030479	No
yciY	1308788	1308961	+	174	0	191333	0.00368641	0.00367962	No
kch	1309016	1310269	-	1254	0	191333	0.0265676	0.0262177	No
yciI	1310569	1310865	-	297	0	191333	0.00629232	0.00627256	No
tonB	1311089	1311808	+	720	0	191333	0.0152541	0.0151383	No
yciA	1311848	1312246	-	399	0	191333	0.00845331	0.00841768	No
yciB	1312351	1312890	-	540	0	191333	0.0114406	0.0113754	No
yciC	1312920	1313663	-	744	0	191333	0.0157626	0.015639	No
ompW	1314020	1314658	+	639	0	191333	0.013538	0.0134468	No
yciE	1314718	1315224	-	507	0	191333	0.0107414	0.0106839	No
yciF	1315270	1315770	-	501	1	191333	0.0106143	5.59347e-05	No
yciG	1315856	1316035	-	180	0	191333	0.00381352	0.00380626	No
trpA	1316416	1317222	-	807	0	191333	0.0170973	0.016952	No
trpB	1317222	1318415	-	1194	0	191333	0.0252964	0.0249791	No
trpC	1318427	1319788	-	1362	0	191333	0.0288557	0.0284433	No
trpD	1319789	1321384	-	1596	0	191333	0.0338132	0.033248	No
trpE	1321384	1322946	-	1563	0	191333	0.0331141	0.0325718	No
trpL	1323038	1323082	-	45	0	191333	0.000953381	0.000952927	No
yciV	1323220	1324101	+	882	0	191333	0.0186863	0.0185128	No
yciO	1324098	1324718	+	621	0	191333	0.0131567	0.0130705	No
yciQ	1324746	1326641	+	1896	0	191333	0.0401691	0.039373	No
rluB	1326852	1327727	+	876	0	191333	0.0185592	0.018388	No
btuR	1327767	1328357	-	591	0	191333	0.0125211	0.012443	No
yciK	1328354	1329112	-	759	0	191333	0.0160804	0.0159518	No
sohB	1329332	1330381	+	1050	0	191333	0.0222456	0.022	No
yciN	1330417	1330668	-	252	0	191333	0.00533893	0.00532471	No
topA	1331048	1333645	+	2598	0	191333	0.0550419	0.0535545	No
cysB	1333855	1334829	+	975	0	191333	0.0206566	0.0204447	No
ymiA	1335148	1335288	+	141	0	191333	0.00298726	0.0029828	No
yciX	1335291	1335458	+	168	0	191333	0.00355929	0.00355296	No
ymiC	1335572	1335667	+	96	0	191333	0.00203388	0.00203181	No
acnA	1335831	1338506	+	2676	0	191333	0.0566944	0.0551172	No
ribA	1338570	1339160	-	591	0	191333	0.0125211	0.012443	No
pgpB	1339330	1340094	+	765	0	191333	0.0162075	0.0160768	No
lapA	1340243	1340551	+	309	0	191333	0.00654655	0.00652517	No
lapB	1340558	1341727	+	1170	0	191333	0.0247879	0.0244832	No
pyrF	1341921	1342658	+	738	0	191333	0.0156354	0.0155139	No
yciH	1342658	1342984	+	327	0	191333	0.0069279	0.00690396	No
osmB	1343110	1343328	-	219	0	191333	0.00463979	0.00462904	No
yciT	1343597	1344346	-	750	0	191333	0.0158897	0.0157641	No
yciZ	1344436	1344609	-	174	0	191333	0.00368641	0.00367962	No
ymiD	1344647	1344775	+	129	0	191333	0.00273303	0.00272929	No
pdeR	1344757	1346742	-	1986	0	191333	0.0420759	0.041203	No
ymiB	1346796	1346900	+	105	0	191333	0.00222456	0.00222208	No
rnb	1346978	1348912	-	1935	0	191333	0.0409954	0.0401664	No
yciW	1348980	1350107	-	1128	0	191333	0.0238981	0.0236148	No
fabI	1350251	1351039	-	789	0	191333	0.0167159	0.016577	No
ycjD	1351407	1351760	-	354	0	191333	0.00749993	0.00747188	No
sapF	1351828	1352634	-	807	0	191333	0.0170973	0.016952	No
sapD	1352636	1353628	-	993	0	191333	0.0210379	0.0208182	No
sapC	1353628	1354518	-	891	0	191333	0.0188769	0.0186999	No
sapB	1354505	1355470	-	966	0	191333	0.0204659	0.0202579	No
sapA	1355467	1357110	-	1644	0	191333	0.0348302	0.0342306	No
ymjA	1357423	1357668	-	246	0	191333	0.00521182	0.00519826	No
puuP	1357802	1359187	-	1386	0	191333	0.0293641	0.0289372	No
ymjE	1359177	1359341	-	165	0	191333	0.00349573	0.00348963	No
puuA	1359490	1360908	-	1419	0	191333	0.0300633	0.0296159	No
puuD	1361120	1361884	+	765	0	191333	0.0162075	0.0160768	No
puuR	1361911	1362468	+	558	0	191333	0.0118219	0.0117523	No
puuC	1362743	1364230	+	1488	0	191333	0.0315251	0.0310334	No
puuB	1364232	1365512	+	1281	0	191333	0.0271396	0.0267746	No
puuE	1365550	1366815	+	1266	0	191333	0.0268218	0.0264653	No
pspF	1366935	1367912	-	978	0	191333	0.0207201	0.020507	No
pspA	1368079	1368747	+	669	0	191333	0.0141736	0.0140736	No
pspB	1368801	1369025	+	225	0	191333	0.00476691	0.00475556	No
pspC	1369025	1369384	+	360	0	191333	0.00762705	0.00759804	No
pspD	1369393	1369614	+	222	0	191333	0.00470335	0.0046923	No
pspE	1369689	1370003	+	315	0	191333	0.00667367	0.00665145	No
ycjM	1370216	1371895	+	1680	0	191333	0.0355929	0.0349669	No
ycjN	1371909	1373201	+	1293	0	191333	0.0273938	0.027022	No
ycjO	1373222	1374103	+	882	0	191333	0.0186863	0.0185128	No
ycjP	1374090	1374932	+	843	0	191333	0.01786	0.0177015	No
ycjQ	1374963	1376015	+	1053	0	191333	0.0223091	0.0220621	No
ycjR	1376034	1376822	+	789	0	191333	0.0167159	0.016577	No
ycjS	1376832	1377887	+	1056	0	191333	0.0223727	0.0221243	No
ycjT	1377884	1380151	+	2268	1	191333	0.0480504	0.0011181	No
ycjU	1380148	1380807	+	660	0	191333	0.0139829	0.0138856	No
ompG	1381947	1382852	+	906	0	191333	0.0191947	0.0190117	No
ycjW	1382963	1383961	-	999	0	191333	0.0211651	0.0209427	No
ycjX	1384117	1385514	+	1398	0	191333	0.0296184	0.029184	No
ycjF	1385511	1386572	+	1062	0	191333	0.0224998	0.0222486	No
tyrR	1386720	1388261	+	1542	0	191333	0.0326692	0.0321413	No
tpx	1388305	1388811	-	507	0	191333	0.0107414	0.0106839	No
ycjG	1388930	1389895	+	966	0	191333	0.0204659	0.0202579	No
mpaA	1389870	1390598	-	729	0	191333	0.0154448	0.0153261	No
ymjC	1390680	1390862	-	183	0	191333	0.00387708	0.00386958	No
ymjD	1390868	1390933	-	66	0	191333	0.00139829	0.00139732	No
ycjY	1390933	1391853	-	921	0	191333	0.0195125	0.0193234	No
pgrR	1391991	1392890	+	900	0	191333	0.0190676	0.018887	No
mppA	1393227	1394840	+	1614	0	191333	0.0341946	0.0336166	No
ynaI	1394891	1395922	-	1032	0	191333	0.0218642	0.0216269	No
insH4	1396112	1397092	+	981	0	191333	0.0207837	0.0205692	No
ynaJ	1397365	1397622	+	258	0	191333	0.00546605	0.00545114	No
uspE	1397672	1398622	-	951	0	191333	0.0201481	0.0199465	No
fnr	1398774	1399526	-	753	0	191333	0.0159532	0.0158267	No
ogt	1399721	1400236	-	516	0	191333	0.0109321	0.0108726	No
abgT	1400247	1401773	-	1527	0	191333	0.0323514	0.0318337	No
abgB	1401810	1403255	-	1446	0	191333	0.0306353	0.0301708	No
abgA	1403255	1404565	-	1311	0	191333	0.0277752	0.027393	No
abgR	1404741	1405649	+	909	0	191333	0.0192583	0.019074	No
mcaS	1405658	1405751	-	94	0	191333	0.00199151	0.00198953	No
smrA	1405979	1406542	+	564	0	191333	0.011949	0.0118779	No
dgcM	1406563	1407795	-	1233	0	191333	0.0261226	0.0257844	No
ynaN	1407989	1408036	+	48	0	191333	0.00101694	0.00101642	No
zntB	1408050	1409033	+	984	0	191333	0.0208473	0.0206315	No
fnrS	1409129	1409250	+	122	0	191333	0.00258472	0.00258138	No
ynaL	1409308	1409481	+	174	0	191333	0.00368641	0.00367962	No
dbpA	1409511	1410884	+	1374	0	191333	0.0291099	0.0286903	No
ttcA	1411013	1411948	-	936	0	191333	0.0198303	0.019635	No
intR	1412000	1413235	-	1236	0	191333	0.0261862	0.0258463	No
xisR	1413237	1413452	-	216	0	191333	0.00457623	0.00456577	No
rcbA	1413531	1413740	-	210	0	191333	0.00444911	0.00443923	No
ralA	1413556	1413734	+	179	0	191333	0.00379234	0.00378516	No
ralR	1413733	1413927	-	195	0	191333	0.00413132	0.0041228	No
recT	1413984	1414793	-	810	0	191333	0.0171609	0.0170145	No
recE	1414786	1417386	-	2601	0	191333	0.0551054	0.0536146	No
racC	1417488	1417763	-	276	0	191333	0.0058474	0.00583034	No
ydaE	1417838	1418008	-	171	0	191333	0.00362285	0.00361629	No
kilR	1418008	1418229	-	222	0	191333	0.00470335	0.0046923	No
sieB	1418671	1419159	+	489	0	191333	0.0103601	0.0103066	No
ydaF	1419156	1419311	-	156	0	191333	0.00330505	0.0032996	No
ydaG	1419322	1419456	-	135	0	191333	0.00286014	0.00285606	No
racR	1419765	1420241	-	477	0	191333	0.0101058	0.0100549	No
ydaS	1420365	1420661	+	297	0	191333	0.00629232	0.00627256	No
ydaT	1420684	1421106	+	423	0	191333	0.00896178	0.00892175	No
ydaU	1421119	1421976	+	858	0	191333	0.0181778	0.0180136	No
ydaV	1421983	1422729	+	747	0	191333	0.0158261	0.0157016	No
ydaW	1422752	1423312	+	561	0	191333	0.0118855	0.0118151	No
rzoR	1423400	1423585	+	186	0	191333	0.00394064	0.00393289	No
trkG	1423782	1425239	+	1458	0	191333	0.0308895	0.0304173	No
ynaK	1425377	1425640	+	264	0	191333	0.00559317	0.00557756	No
ydaY	1425621	1425980	+	360	0	191333	0.00762705	0.00759804	No
ynaA	1426454	1427482	+	1029	0	191333	0.0218006	0.0215647	No
insH5	1427746	1428726	-	981	0	191333	0.0207837	0.0205692	No
stfR	1429049	1432411	+	3363	0	191333	0.0712493	0.0687703	No
tfaR	1432411	1432986	+	576	0	191333	0.0122033	0.0121291	No
pinR	1433084	1433674	-	591	0	191333	0.0125211	0.012443	No
ynaE	1433991	1434224	-	234	0	191333	0.00495758	0.00494531	No
ynaM	1434293	1434406	-	114	0	191333	0.00241523	0.00241232	No
uspF	1435185	1435619	-	435	0	191333	0.00921602	0.00917368	No
ompN	1435760	1436893	-	1134	0	191333	0.0240252	0.0237389	No
micC	1437121	1437231	+	111	0	191333	0.00235167	0.00234891	No
ydbK	1437260	1440784	-	3525	0	191333	0.0746815	0.071961	No
ydbJ	1441058	1441324	+	267	0	191333	0.00565673	0.00564076	No
hslJ	1441321	1441743	-	423	0	191333	0.00896178	0.00892175	No
ldhA	1441854	1442843	-	990	0	191333	0.0209744	0.020756	No
ydbH	1443051	1445690	+	2640	0	191333	0.0559317	0.0543963	No
ynbE	1445687	1445872	+	186	0	191333	0.00394064	0.00393289	No
ydbL	1445880	1446206	+	327	0	191333	0.0069279	0.00690396	No
feaR	1446378	1447283	-	906	0	191333	0.0191947	0.0190117	No
feaB	1447519	1449018	+	1500	0	191333	0.0317794	0.0312797	No
tynA	1449076	1451349	-	2274	0	191333	0.0481775	0.0470354	No
paaZ	1451597	1453642	-	2046	0	191333	0.0433471	0.042421	No
paaA	1453927	1454856	+	930	0	191333	0.0197032	0.0195104	No
paaB	1454868	1455155	+	288	0	191333	0.00610164	0.00608306	No
paaC	1455164	1455910	+	747	0	191333	0.0158261	0.0157016	No
paaD	1455925	1456422	+	498	0	191333	0.0105508	0.0104953	No
paaE	1456430	1457500	+	1071	0	191333	0.0226905	0.022435	No
paaF	1457497	1458264	+	768	0	191333	0.016271	0.0161394	No
paaG	1458264	1459052	+	789	0	191333	0.0167159	0.016577	No
paaH	1459054	1460481	+	1428	0	191333	0.030254	0.0298009	No
paaI	1460471	1460893	+	423	0	191333	0.00896178	0.00892175	No
paaJ	1460893	1462098	+	1206	0	191333	0.0255506	0.025227	No
paaK	1462125	1463438	+	1314	0	191333	0.0278387	0.0274548	No
paaX	1463539	1464489	+	951	0	191333	0.0201481	0.0199465	No
paaY	1464471	1465061	+	591	0	191333	0.0125211	0.012443	No
insD2	1467921	1468826	-	906	0	191333	0.0191947	0.0190117	No
insC2	1468784	1469149	-	366	0	191333	0.00775417	0.00772418	No
insI2	1469358	1470509	+	1152	0	191333	0.0244066	0.0241111	No
pdxI	1474221	1475081	+	861	0	191333	0.0182414	0.018076	No
ydbD	1475144	1477450	+	2307	0	191333	0.0488767	0.0477014	No
ynbA	1477621	1478226	+	606	0	191333	0.0128389	0.0127568	No
ynbB	1478226	1479122	+	897	0	191333	0.0190041	0.0188246	No
ynbC	1479138	1480895	+	1758	0	191333	0.0372454	0.0365603	No
ynbD	1480909	1482201	+	1293	0	191333	0.0273938	0.027022	No
azoR	1482255	1482860	-	606	0	191333	0.0128389	0.0127568	No
hrpA	1483061	1486963	+	3903	0	191333	0.0826899	0.0793634	No
ydcF	1487235	1488035	+	801	0	191333	0.0169702	0.016827	No
aldA	1488232	1489671	+	1440	0	191333	0.0305082	0.0300475	No
cybB	1490902	1491432	+	531	0	191333	0.0112499	0.0111869	No
rydC	1491442	1491506	-	65	0	191333	0.00137711	0.00137616	No
ydcA	1491677	1491850	+	174	0	191333	0.00368641	0.00367962	No
yncP	1491876	1491944	+	69	0	191333	0.00146185	0.00146078	No
hokB	1491922	1492071	-	150	0	191333	0.00317794	0.00317289	No
mokB	1491962	1492129	-	168	0	191333	0.00355929	0.00355296	No
sokB	1492119	1492174	+	56	0	191333	0.00118643	0.00118573	No
trg	1492470	1494110	+	1641	0	191333	0.0347666	0.0341692	No
ydcI	1494148	1495071	-	924	0	191333	0.0195761	0.0193857	No
ydcJ	1495288	1496631	+	1344	0	191333	0.0284743	0.0280727	No
opgD	1496856	1498511	+	1656	0	191333	0.0350844	0.0344761	No
ydcH	1498651	1498875	+	225	0	191333	0.00476691	0.00475556	No
rimL	1498938	1499477	+	540	0	191333	0.0114406	0.0113754	No
ydcK	1499469	1500449	-	981	0	191333	0.0207837	0.0205692	No
tehA	1500573	1501565	+	993	0	191333	0.0210379	0.0208182	No
tehB	1501562	1502155	+	594	0	191333	0.0125846	0.0125058	No
ydcL	1502457	1503125	+	669	0	191333	0.0141736	0.0140736	No
insQ	1503717	1504865	+	1149	0	191333	0.024343	0.0240491	No
ydcO	1504905	1506080	-	1176	0	191333	0.024915	0.0246072	No
sutR	1506172	1506708	+	537	0	191333	0.011377	0.0113125	No
rlhA	1506781	1508742	+	1962	0	191333	0.0415674	0.0407153	No
yncJ	1508834	1509064	-	231	0	191333	0.00489402	0.00488207	No
hicA	1509286	1509462	+	177	0	191333	0.00374997	0.00374294	No
hicB	1509508	1509924	+	417	0	191333	0.00883466	0.00879575	No
ydcR	1510003	1511409	+	1407	0	191333	0.029809	0.0293691	No
ydcS	1511654	1512799	+	1146	0	191333	0.0242794	0.0239871	No
ydcT	1512817	1513830	+	1014	0	191333	0.0214829	0.0212537	No
ydcU	1513831	1514772	+	942	0	191333	0.0199574	0.0197596	No
ydcV	1514762	1515556	+	795	0	191333	0.0168431	0.016702	No
patD	1515578	1517002	+	1425	0	191333	0.0301904	0.0297392	No
yncL	1517099	1517194	-	96	0	191333	0.00203388	0.00203181	No
ortT	1517389	1517562	+	174	0	191333	0.00368641	0.00367962	No
ydcY	1517648	1517881	+	234	0	191333	0.00495758	0.00494531	No
ydcZ	1517882	1518331	-	450	0	191333	0.00953381	0.00948851	No
mnaT	1518328	1518846	-	519	0	191333	0.0109957	0.0109354	No
curA	1519027	1520064	+	1038	0	191333	0.0219913	0.0217513	No
mcbR	1520262	1520927	+	666	0	191333	0.01411	0.014011	No
yncD	1520963	1523065	-	2103	0	191333	0.0445547	0.0435767	No
yncE	1523307	1524368	+	1062	0	191333	0.0224998	0.0222486	No
ansP	1524481	1525980	-	1500	0	191333	0.0317794	0.0312797	No
yncG	1526247	1526864	+	618	0	191333	0.0130931	0.0130078	No
yncH	1526940	1527152	+	213	0	191333	0.00451267	0.0045025	No
ydcD	1529922	1530404	+	483	0	191333	0.010233	0.0101808	No
yncO	1530319	1530504	-	186	0	191333	0.00394064	0.00393289	No
ydcC	1531816	1532952	+	1137	0	191333	0.0240888	0.0238009	No
pptA	1533052	1533285	+	234	0	191333	0.00495758	0.00494531	No
yddH	1533282	1533851	-	570	0	191333	0.0120762	0.0120035	No
nhoA	1534024	1534869	+	846	0	191333	0.0179236	0.0177639	No
yddE	1534965	1535858	-	894	0	191333	0.0189405	0.0187623	No
narV	1535937	1536617	-	681	0	191333	0.0144278	0.0143243	No
narW	1536614	1537309	-	696	0	191333	0.0147456	0.0146374	No
narY	1537309	1538853	-	1545	0	191333	0.0327328	0.0322028	No
narZ	1538850	1542590	-	3741	1	191333	0.0792577	0.00297977	No
narU	1542672	1544060	-	1389	0	191333	0.0294277	0.0289989	No
yddK	1544758	1545714	-	957	0	191333	0.0202752	0.0200711	No
yddL	1545738	1546028	-	291	0	191333	0.0061652	0.00614623	No
yddG	1546288	1547169	-	882	0	191333	0.0186863	0.0185128	No
fdnG	1547401	1550448	+	3048	0	191333	0.0645757	0.0625348	No
fdnH	1550461	1551345	+	885	0	191333	0.0187498	0.0185751	No
fdnI	1551338	1551991	+	654	0	191333	0.0138558	0.0137603	No
yddM	1552398	1552682	-	285	0	191333	0.00603808	0.00601989	No
adhP	1552828	1553838	-	1011	0	191333	0.0214193	0.0211915	No
maeA	1553972	1555669	-	1698	0	191333	0.0359742	0.0353349	No
sra	1555826	1555963	-	138	0	191333	0.0029237	0.00291943	No
bdm	1556065	1556280	-	216	0	191333	0.00457623	0.00456577	No
osmC	1556625	1557056	+	432	0	191333	0.00915246	0.0091107	No
ddpF	1557112	1558038	-	927	0	191333	0.0196397	0.019448	No
ddpD	1558031	1559017	-	987	0	191333	0.0209108	0.0206937	No
ddpC	1559014	1559910	-	897	0	191333	0.0190041	0.0188246	No
ddpB	1559907	1560929	-	1023	0	191333	0.0216735	0.0214403	No
ddpA	1560931	1562481	-	1551	0	191333	0.0328599	0.0323258	No
ddpX	1562495	1563076	-	582	0	191333	0.0123304	0.0122547	No
dosP	1563334	1565733	-	2400	0	191333	0.050847	0.0495759	No
dosC	1565758	1567140	-	1383	0	191333	0.0293006	0.0288755	No
yddY	1567178	1567219	-	42	0	191333	0.000889822	0.000889427	No
digH	1567504	1568823	-	1320	0	191333	0.0279658	0.0275784	No
gadC	1568954	1570489	-	1536	0	191333	0.0325421	0.0320183	No
gadB	1570645	1572045	-	1401	0	191333	0.0296819	0.0292457	No
pqqL	1572407	1575202	-	2796	0	191333	0.0592367	0.0575164	No
yddB	1575247	1577619	-	2373	0	191333	0.050275	0.0490321	No
yddA	1577657	1579342	-	1686	0	191333	0.03572	0.0350896	No
yneP	1579545	1579667	+	123	0	191333	0.00260591	0.00260252	No
ydeM	1579633	1580790	-	1158	0	191333	0.0245337	0.0242352	No
ydeN	1580842	1582524	-	1683	0	191333	0.0356565	0.0350282	No
ydeO	1582926	1583687	-	762	0	191333	0.0161439	0.0160143	No
safA	1583762	1583959	-	198	0	191333	0.00419488	0.00418609	No
ydeP	1584207	1586486	-	2280	0	191333	0.0483046	0.0471565	No
ydeQ	1586820	1587734	-	915	0	191333	0.0193854	0.0191987	No
ydeR	1587793	1588296	-	504	0	191333	0.0106779	0.0106211	No
ydeS	1588309	1588839	-	531	0	191333	0.0112499	0.0111869	No
ydeT	1588853	1590001	-	1149	0	191333	0.024343	0.0240491	No
hipA	1590854	1592176	-	1323	0	191333	0.0280294	0.0276402	No
hipB	1592176	1592442	-	267	0	191333	0.00565673	0.00564076	No
lsrK	1598617	1600209	-	1593	0	191333	0.0337497	0.0331865	No
lsrR	1600288	1601241	-	954	0	191333	0.0202117	0.0200088	No
lsrA	1601490	1603025	+	1536	0	191333	0.0325421	0.0320183	No
lsrC	1603019	1604047	+	1029	0	191333	0.0218006	0.0215647	No
lsrD	1604047	1605039	+	993	0	191333	0.0210379	0.0208182	No
lsrB	1605051	1606073	+	1023	0	191333	0.0216735	0.0214403	No
lsrF	1606100	1606975	+	876	0	191333	0.0185592	0.018388	No
lsrG	1606999	1607289	+	291	0	191333	0.0061652	0.00614623	No
tam	1607346	1608104	+	759	0	191333	0.0160804	0.0159518	No
yneE	1608108	1609022	-	915	0	191333	0.0193854	0.0191987	No
uxaB	1609229	1610680	-	1452	0	191333	0.0307624	0.0302941	No
dgcF	1610907	1611854	-	948	0	191333	0.0200846	0.0198842	No
yneG	1611966	1612325	-	360	0	191333	0.00762705	0.00759804	No
glsB	1612325	1613251	-	927	0	191333	0.0196397	0.019448	No
sad	1613315	1614703	-	1389	0	191333	0.0294277	0.0289989	No
yneJ	1614804	1615685	+	882	0	191333	0.0186863	0.0185128	No
yneK	1615763	1616878	+	1116	0	191333	0.0236439	0.0233665	No
ydeA	1617028	1618218	+	1191	0	191333	0.0252328	0.0249171	No
marC	1618243	1618908	-	666	0	191333	0.01411	0.014011	No
marR	1619120	1619554	+	435	0	191333	0.00921602	0.00917368	No
marA	1619574	1619957	+	384	0	191333	0.00813552	0.00810251	No
marB	1619989	1620207	+	219	0	191333	0.00463979	0.00462904	No
eamA	1620238	1621137	-	900	0	191333	0.0190676	0.018887	No
ydeE	1621332	1622519	+	1188	0	191333	0.0251693	0.0248552	No
mgtS	1622646	1622741	+	96	0	191333	0.00203388	0.00203181	No
mgtT	1622741	1622845	+	105	0	191333	0.00222456	0.00222208	No
mgrR	1622817	1622914	-	98	0	191333	0.00207625	0.0020741	No
dgcZ	1622960	1623850	-	891	0	191333	0.0188769	0.0186999	No
ydeI	1624105	1624497	-	393	0	191333	0.00832619	0.00829163	No
ydeJ	1624773	1625291	+	519	0	191333	0.0109957	0.0109354	No
dcp	1625335	1627380	-	2046	0	191333	0.0433471	0.042421	No
ydfG	1627517	1628263	+	747	0	191333	0.0158261	0.0157016	No
ydfH	1628352	1629038	+	687	0	191333	0.014555	0.0144495	No
ydfZ	1629215	1629418	+	204	0	191333	0.00432199	0.00431267	No
ydfI	1629453	1630913	-	1461	0	191333	0.0309531	0.030479	No
ydfJ	1631002	1632285	-	1284	0	191333	0.0272031	0.0268365	No
ynfT	1632890	1633003	+	114	0	191333	0.00241523	0.00241232	No
ydfK	1633072	1633305	+	234	0	191333	0.00495758	0.00494531	No
pinQ	1633622	1634212	+	591	0	191333	0.0125211	0.012443	No
tfaQ	1634310	1634885	-	576	0	191333	0.0122033	0.0121291	No
stfQ	1634885	1635847	-	963	0	191333	0.0204024	0.0201956	No
nohA	1635798	1636367	-	570	0	191333	0.0120762	0.0120035	No
ynfO	1636756	1636989	+	234	0	191333	0.00495758	0.00494531	No
ydfO	1637047	1637457	+	411	0	191333	0.00870755	0.00866975	No
gnsB	1637609	1637782	-	174	0	191333	0.00368641	0.00367962	No
ynfN	1637954	1638109	-	156	0	191333	0.00330505	0.0032996	No
ynfR	1638188	1638253	-	66	0	191333	0.00139829	0.00139732	No
ynfQ	1638256	1638444	-	189	0	191333	0.0040042	0.00399619	No
cspI	1638455	1638667	-	213	0	191333	0.00451267	0.0045025	No
rzpQ	1639030	1639527	-	498	0	191333	0.0105508	0.0104953	No
rzoQ	1639080	1639334	-	255	0	191333	0.00540249	0.00538793	No
rrrQ	1639524	1640057	-	534	0	191333	0.0113135	0.0112497	No
ydfR	1640054	1640365	-	312	0	191333	0.00661011	0.00658831	No
essQ	1640370	1640585	-	216	0	191333	0.00457623	0.00456577	No
ynfU	1640805	1640975	+	171	0	191333	0.00362285	0.00361629	No
cspB	1641339	1641554	-	216	0	191333	0.00457623	0.00456577	No
cspF	1641855	1642067	+	213	0	191333	0.00451267	0.0045025	No
ynfS	1642122	1642211	+	90	0	191333	0.00190676	0.00190495	No
ydfT	1642489	1643241	-	753	0	191333	0.0159532	0.0158267	No
ydfU	1643255	1644304	-	1050	0	191333	0.0222456	0.022	No
rem	1644651	1644902	-	252	0	191333	0.00533893	0.00532471	No
hokD	1645119	1645274	-	156	0	191333	0.00330505	0.0032996	No
relE	1645346	1645633	-	288	0	191333	0.00610164	0.00608306	No
relB	1645633	1645872	-	240	1	191333	0.0050847	1.28833e-05	No
ydfV	1645897	1646202	+	306	0	191333	0.00648299	0.00646202	No
flxA	1646405	1646737	+	333	0	191333	0.00705502	0.00703019	No
ydfW	1647174	1647323	-	150	0	191333	0.00317794	0.00317289	No
ydfX	1647346	1647636	-	291	0	191333	0.0061652	0.00614623	No
dicC	1647620	1647850	-	231	0	191333	0.00489402	0.00488207	No
dicA	1647934	1648341	+	408	0	191333	0.00864399	0.00860674	No
ydfA	1648508	1648663	+	156	0	191333	0.00330505	0.0032996	No
ydfB	1648665	1648793	+	129	0	191333	0.00273303	0.00272929	No
ydfC	1648823	1649041	+	219	0	191333	0.00463979	0.00462904	No
dicF	1649382	1649434	+	53	0	191333	0.00112287	0.00112224	No
dicB	1649609	1649797	+	189	0	191333	0.0040042	0.00399619	No
ydfD	1649794	1649985	+	192	0	191333	0.00406776	0.0040595	No
ynfP	1652728	1652838	-	111	0	191333	0.00235167	0.00234891	No
rspB	1652896	1653915	-	1020	0	191333	0.02161	0.0213781	No
rspA	1653927	1655141	-	1215	0	191333	0.0257413	0.0254128	No
ynfA	1655347	1655673	-	327	0	191333	0.0069279	0.00690396	No
ynfB	1655808	1656149	+	342	0	191333	0.0072457	0.00721951	No
speG	1656184	1656744	+	561	0	191333	0.0118855	0.0118151	No
ynfC	1656747	1657457	-	711	0	191333	0.0150634	0.0149505	No
ynfD	1657565	1657870	+	306	0	191333	0.00648299	0.00646202	No
ynfE	1658069	1660495	+	2427	0	191333	0.051419	0.0501194	No
ynfF	1660556	1662979	+	2424	0	191333	0.0513555	0.0500591	No
ynfG	1662990	1663607	+	618	0	191333	0.0130931	0.0130078	No
ynfH	1663609	1664463	+	855	0	191333	0.0181142	0.0179512	No
dmsD	1664506	1665120	+	615	0	191333	0.0130295	0.012945	No
clcB	1665315	1666571	+	1257	0	191333	0.0266311	0.0262796	No
ynfK	1666524	1667219	-	696	1	191333	0.0147456	0.000107654	No
mlc	1667344	1668564	-	1221	0	191333	0.0258684	0.0255367	No
ynfL	1668699	1669592	-	894	0	191333	0.0189405	0.0187623	No
ynfM	1669699	1670952	+	1254	0	191333	0.0265676	0.0262177	No
asr	1671376	1671684	+	309	0	191333	0.00654655	0.00652517	No
ydgU	1671777	1671860	+	84	0	191333	0.00177964	0.00177806	No
ydgD	1671960	1672781	+	822	0	191333	0.0174151	0.0172643	No
mdtI	1672820	1673149	-	330	0	191333	0.00699146	0.00696708	No
mdtJ	1673136	1673501	-	366	0	191333	0.00775417	0.00772418	No
ydgV	1673608	1673709	-	102	0	191333	0.002161	0.00215866	No
tqsA	1673913	1674947	+	1035	0	191333	0.0219278	0.0216891	No
pntB	1674972	1676360	-	1389	0	191333	0.0294277	0.0289989	No
pntA	1676371	1677903	-	1533	0	191333	0.0324785	0.0319568	No
ydgH	1678427	1679371	+	945	0	191333	0.020021	0.0198219	No
ydgI	1679557	1680939	+	1383	0	191333	0.0293006	0.0288755	No
folM	1680976	1681698	+	723	0	191333	0.0153177	0.0152009	No
ydgC	1681695	1682030	-	336	0	191333	0.00711858	0.0070933	No
rstA	1682159	1682878	+	720	0	191333	0.0152541	0.0151383	No
rstB	1682882	1684183	+	1302	0	191333	0.0275845	0.0272075	No
tus	1684259	1685188	+	930	0	191333	0.0197032	0.0195104	No
fumC	1685185	1686588	-	1404	0	191333	0.0297455	0.0293074	No
fumA	1686731	1688377	-	1647	0	191333	0.0348937	0.034292	No
manA	1688576	1689751	+	1176	0	191333	0.024915	0.0246072	No
ydgA	1689852	1691360	+	1509	0	191333	0.03197	0.0314644	No
uidC	1691586	1692851	-	1266	0	191333	0.0268218	0.0264653	No
uidB	1692890	1694263	-	1374	0	191333	0.0291099	0.0286903	No
uidA	1694260	1696071	-	1812	0	191333	0.0383895	0.0376619	No
uidR	1696462	1697052	-	591	0	191333	0.0125211	0.012443	No
hdhA	1697273	1698040	-	768	0	191333	0.016271	0.0161394	No
malI	1698152	1699180	-	1029	0	191333	0.0218006	0.0215647	No
malX	1699355	1700947	+	1593	0	191333	0.0337497	0.0331865	No
malY	1700957	1702129	+	1173	0	191333	0.0248515	0.0245452	No
add	1702233	1703234	+	1002	0	191333	0.0212286	0.0210049	No
ydgJ	1703268	1704308	-	1041	0	191333	0.0220549	0.0218135	No
blr	1704551	1704676	+	126	0	191333	0.00266947	0.00266591	No
cnu	1704949	1705164	+	216	0	191333	0.00457623	0.00456577	No
ydgK	1705250	1705690	+	441	0	191333	0.00934313	0.00929962	No
rsxA	1705767	1706348	+	582	0	191333	0.0123304	0.0122547	No
rsxB	1706348	1706926	+	579	0	191333	0.0122668	0.0121919	No
rsxC	1706919	1709141	+	2223	0	191333	0.047097	0.0460052	No
rsxD	1709142	1710200	+	1059	0	191333	0.0224362	0.0221864	No
rsxG	1710204	1710824	+	621	0	191333	0.0131567	0.0130705	No
rsxE	1710828	1711523	+	696	0	191333	0.0147456	0.0146374	No
nth	1711523	1712158	+	636	0	191333	0.0134745	0.0133841	No
dtpA	1712769	1714271	+	1503	0	191333	0.0318429	0.0313413	No
gstA	1714377	1714982	+	606	0	191333	0.0128389	0.0127568	No
pdxY	1715026	1715889	-	864	0	191333	0.0183049	0.0181384	No
tyrS	1715948	1717222	-	1275	0	191333	0.0270125	0.0266509	No
pdxH	1717351	1718007	-	657	0	191333	0.0139194	0.0138229	No
mliC	1718066	1718395	-	330	0	191333	0.00699146	0.00696708	No
anmK	1718493	1719602	-	1110	0	191333	0.0235167	0.0232424	No
slyB	1719876	1720343	+	468	0	191333	0.00991516	0.00986617	No
slyA	1720390	1720824	-	435	0	191333	0.00921602	0.00917368	No
ydhI	1721025	1721261	+	237	0	191333	0.00502114	0.00500856	No
ydhJ	1721264	1722121	+	858	0	191333	0.0181778	0.0180136	No
ydhK	1722121	1724133	+	2013	0	191333	0.0426479	0.0417513	No
sodC	1724134	1724655	-	522	0	191333	0.0110592	0.0109983	No
ydhF	1724736	1725632	-	897	0	191333	0.0190041	0.0188246	No
ydhL	1725681	1725920	-	240	0	191333	0.0050847	0.00507179	No
nemR	1726023	1726622	+	600	0	191333	0.0127117	0.0126313	No
nemA	1726659	1727756	+	1098	0	191333	0.0232625	0.022994	No
gloA	1727837	1728244	+	408	0	191333	0.00864399	0.00860674	No
rnt	1728347	1728994	+	648	0	191333	0.0137287	0.0136349	No
lhr	1729087	1733703	+	4617	0	191333	0.0978169	0.0931851	No
grxD	1733754	1734101	-	348	0	191333	0.00737281	0.0073457	No
mepH	1734435	1735250	+	816	0	191333	0.017288	0.0171394	No
sodB	1735378	1735959	+	582	0	191333	0.0123304	0.0122547	No
ydhP	1736121	1737290	-	1170	0	191333	0.0247879	0.0244832	No
cydH	1737456	1737545	-	90	0	191333	0.00190676	0.00190495	No
purR	1737844	1738869	+	1026	0	191333	0.0217371	0.0215025	No
ydhB	1738866	1739798	-	933	0	191333	0.0197668	0.0195727	No
ydhC	1739911	1741122	+	1212	0	191333	0.0256777	0.0253509	No
cfa	1741413	1742561	+	1149	0	191333	0.024343	0.0240491	No
ribC	1742601	1743242	-	642	0	191333	0.0136016	0.0135095	No
mdtK	1743457	1744830	+	1374	0	191333	0.0291099	0.0286903	No
ydhQ	1744871	1746127	-	1257	0	191333	0.0266311	0.0262796	No
valV	1746435	1746511	+	77	0	191333	0.00163134	0.00163001	No
valW	1746516	1746592	+	77	0	191333	0.00163134	0.00163001	No
ydhR	1746700	1747005	+	306	0	191333	0.00648299	0.00646202	No
ydhS	1747131	1748735	+	1605	1	191333	0.0340039	0.000565193	No
ydhT	1748747	1749559	-	813	0	191333	0.0172244	0.0170769	No
ydhU	1749563	1750348	-	786	0	191333	0.0166524	0.0165145	No
ydhX	1750345	1751013	-	669	0	191333	0.0141736	0.0140736	No
ydhW	1751077	1751724	-	648	0	191333	0.0137287	0.0136349	No
ydhV	1751728	1753830	-	2103	0	191333	0.0445547	0.0435767	No
ydhY	1753851	1754477	-	627	0	191333	0.0132838	0.0131959	No
fumD	1754932	1755141	-	210	0	191333	0.00444911	0.00443923	No
pykF	1755698	1757110	+	1413	0	191333	0.0299362	0.0294925	No
lpp	1757421	1757657	+	237	0	191333	0.00502114	0.00500856	No
ldtE	1757721	1758725	-	1005	0	191333	0.0212922	0.0210671	No
sufE	1758874	1759290	-	417	0	191333	0.00883466	0.00879575	No
sufS	1759303	1760523	-	1221	0	191333	0.0258684	0.0255367	No
sufD	1760520	1761791	-	1272	0	191333	0.0269489	0.026589	No
sufC	1761766	1762512	-	747	0	191333	0.0158261	0.0157016	No
sufB	1762522	1764009	-	1488	1	191333	0.0315251	0.000486596	No
sufA	1764018	1764386	-	369	0	191333	0.00781772	0.00778725	No
rydB	1764713	1764780	-	68	0	191333	0.00144066	0.00143963	No
ydiH	1764934	1765122	-	189	0	191333	0.0040042	0.00399619	No
menI	1765222	1765632	-	411	0	191333	0.00870755	0.00866975	No
ydiJ	1765629	1768685	-	3057	0	191333	0.0647664	0.0627136	No
ydiK	1769074	1770186	+	1113	0	191333	0.0235803	0.0233044	No
rprA	1770372	1770477	+	106	0	191333	0.00224574	0.00224322	No
ydiL	1770615	1770971	+	357	0	191333	0.00756349	0.00753496	No
ydiM	1771071	1772285	+	1215	0	191333	0.0257413	0.0254128	No
ydiN	1772512	1773777	+	1266	0	191333	0.0268218	0.0264653	No
ydiB	1773789	1774655	+	867	0	191333	0.0183685	0.0182008	No
aroD	1774686	1775444	+	759	0	191333	0.0160804	0.0159518	No
ydiF	1775587	1777182	+	1596	0	191333	0.0338132	0.033248	No
ydiO	1777196	1778347	+	1152	0	191333	0.0244066	0.0241111	No
ydiP	1778390	1779301	-	912	1	191333	0.0193219	0.00018428	No
ydiQ	1779617	1780381	+	765	0	191333	0.0162075	0.0160768	No
ydiR	1780401	1781339	+	939	0	191333	0.0198939	0.0196973	No
ydiS	1781395	1782684	+	1290	0	191333	0.0273303	0.0269602	No
ydiT	1782681	1782974	+	294	0	191333	0.00622876	0.0062094	No
fadK	1782977	1784677	+	1701	0	191333	0.0360378	0.0353962	No
ppsA	1784734	1787112	-	2379	0	191333	0.0504021	0.049153	No
ppsR	1787445	1788278	+	834	0	191333	0.0176693	0.0175141	No
aroH	1788435	1789481	+	1047	0	191333	0.022182	0.0219378	No
ydiE	1789613	1789804	+	192	0	191333	0.00406776	0.0040595	No
ydiU	1789808	1791244	-	1437	0	191333	0.0304446	0.0299859	No
rflP	1791307	1792020	-	714	0	191333	0.015127	0.0150131	No
nlpC	1792267	1792731	-	465	0	191333	0.0098516	0.00980324	No
btuD	1792809	1793558	-	750	0	191333	0.0158897	0.0157641	No
btuE	1793558	1794109	-	552	0	191333	0.0116948	0.0116267	No
btuC	1794172	1795152	-	981	0	191333	0.0207837	0.0205692	No
ihfA	1795253	1795552	-	300	0	191333	0.00635587	0.00633572	No
pheT	1795557	1797944	-	2388	0	191333	0.0505928	0.0493343	No
pheS	1797959	1798942	-	984	0	191333	0.0208473	0.0206315	No
pheM	1799226	1799270	-	45	0	191333	0.000953381	0.000952927	No
rplT	1799393	1799749	-	357	0	191333	0.00756349	0.00753496	No
rpmI	1799802	1799999	-	198	0	191333	0.00419488	0.00418609	No
infC	1800096	1800638	-	543	0	191333	0.0115041	0.0114382	No
thrS	1800642	1802570	-	1929	0	191333	0.0408683	0.0400444	No
yniD	1805165	1805272	+	108	0	191333	0.00228811	0.0022855	No
ydiY	1805325	1806083	-	759	0	191333	0.0160804	0.0159518	No
pfkB	1806370	1807299	+	930	0	191333	0.0197032	0.0195104	No
ydiZ	1807400	1807690	+	291	0	191333	0.0061652	0.00614623	No
yniA	1807796	1808656	+	861	0	191333	0.0182414	0.018076	No
yniB	1808697	1809233	-	537	0	191333	0.011377	0.0113125	No
hxpB	1809380	1810048	+	669	0	191333	0.0141736	0.0140736	No
ydjM	1810211	1810801	+	591	0	191333	0.0125211	0.012443	No
tcyP	1810934	1812325	+	1392	0	191333	0.0294913	0.0290606	No
ydjO	1812329	1813132	-	804	0	191333	0.0170337	0.0168895	No
cedA	1813421	1813663	-	243	0	191333	0.00514826	0.00513503	No
katE	1813867	1816128	+	2262	0	191333	0.0479233	0.0467931	No
chbG	1816386	1817135	-	750	0	191333	0.0158897	0.0157641	No
chbF	1817148	1818500	-	1353	1	191333	0.028665	0.000403073	No
chbR	1818605	1819447	-	843	0	191333	0.01786	0.0177015	No
chbA	1819455	1819805	-	351	0	191333	0.00743637	0.00740879	No
chbC	1819856	1821214	-	1359	0	191333	0.0287921	0.0283816	No
chbB	1821299	1821619	-	321	0	191333	0.00680079	0.00677771	No
osmE	1821918	1822256	-	339	0	191333	0.00718214	0.00715641	No
nadE	1822458	1823285	+	828	0	191333	0.0175422	0.0173892	No
cho	1823515	1824402	+	888	0	191333	0.0188134	0.0186375	No
ves	1824362	1824937	-	576	0	191333	0.0122033	0.0121291	No
spy	1825140	1825625	-	486	0	191333	0.0102965	0.0102437	No
astE	1825955	1826923	-	969	0	191333	0.0205295	0.0203202	No
astB	1826916	1828259	-	1344	0	191333	0.0284743	0.0280727	No
astD	1828256	1829734	-	1479	0	191333	0.0313345	0.0308486	No
astA	1829731	1830765	-	1035	0	191333	0.0219278	0.0216891	No
astC	1830762	1831982	-	1221	0	191333	0.0258684	0.0255367	No
xthA	1832428	1833234	+	807	0	191333	0.0170973	0.016952	No
ydjX	1833401	1834111	+	711	0	191333	0.0150634	0.0149505	No
ydjY	1834116	1834793	+	678	0	191333	0.0143643	0.0142616	No
ydjZ	1834808	1835515	+	708	0	191333	0.0149999	0.0148879	No
ynjA	1835515	1836063	+	549	0	191333	0.0116312	0.0115639	No
ynjB	1836073	1837239	+	1167	0	191333	0.0247243	0.0244212	No
ynjC	1837212	1838747	+	1536	0	191333	0.0325421	0.0320183	No
ynjD	1838747	1839400	+	654	0	191333	0.0138558	0.0137603	No
ynjE	1839467	1840774	+	1308	0	191333	0.0277116	0.0273312	No
ynjF	1840783	1841403	-	621	0	191333	0.0131567	0.0130705	No
nudG	1841490	1841897	+	408	0	191333	0.00864399	0.00860674	No
ynjH	1841863	1842135	-	273	0	191333	0.00578385	0.00576715	No
gdhA	1842371	1843714	+	1344	0	191333	0.0284743	0.0280727	No
ynjI	1843831	1844871	-	1041	0	191333	0.0220549	0.0218135	No
topB	1844999	1846960	-	1962	0	191333	0.0415674	0.0407153	No
selD	1846965	1848008	-	1044	0	191333	0.0221184	0.0218756	No
ydjA	1848125	1848676	-	552	0	191333	0.0116948	0.0116267	No
sppA	1848837	1850693	+	1857	0	191333	0.0393429	0.038579	No
ansA	1850860	1851876	+	1017	0	191333	0.0215464	0.0213159	No
pncA	1851887	1852528	+	642	0	191333	0.0136016	0.0135095	No
ydjE	1852621	1853979	-	1359	0	191333	0.0287921	0.0283816	No
ydjF	1854096	1854854	-	759	0	191333	0.0160804	0.0159518	No
ydjG	1854991	1855971	-	981	0	191333	0.0207837	0.0205692	No
ydjH	1855981	1856928	-	948	0	191333	0.0200846	0.0198842	No
ydjI	1856933	1857769	-	837	0	191333	0.0177329	0.0175766	No
ydjJ	1857790	1858833	-	1044	0	191333	0.0221184	0.0218756	No
ydjK	1858850	1860229	-	1380	0	191333	0.029237	0.0288138	No
ydjL	1860256	1861332	-	1077	0	191333	0.0228176	0.0225592	No
yeaC	1861702	1861974	-	273	0	191333	0.00578385	0.00576715	No
msrB	1862016	1862429	-	414	0	191333	0.00877111	0.00873275	No
gapA	1862771	1863766	+	996	0	191333	0.0211015	0.0208804	No
yeaD	1863850	1864734	+	885	0	191333	0.0187498	0.0185751	No
yeaE	1864782	1865636	-	855	0	191333	0.0181142	0.0179512	No
mipA	1865726	1866472	-	747	0	191333	0.0158261	0.0157016	No
yeaG	1866908	1868842	+	1935	0	191333	0.0409954	0.0401664	No
yeaH	1868955	1870238	+	1284	0	191333	0.0272031	0.0268365	No
cdgI	1870385	1871860	+	1476	0	191333	0.0312709	0.030787	No
dgcJ	1872041	1873531	+	1491	0	191333	0.0315887	0.031095	No
yeaK	1873574	1874077	+	504	0	191333	0.0106779	0.0106211	No
yoaI	1874078	1874182	-	105	0	191333	0.00222456	0.00222208	No
yeaL	1874352	1874798	+	447	0	191333	0.00947025	0.00942555	No
nimR	1874755	1875576	-	822	0	191333	0.0174151	0.0172643	No
nimT	1875673	1876854	+	1182	0	191333	0.0250421	0.0247312	No
yeaO	1876909	1877256	+	348	0	191333	0.00737281	0.0073457	No
yoaF	1877278	1877532	-	255	0	191333	0.00540249	0.00538793	No
dgcP	1877715	1878740	+	1026	0	191333	0.0217371	0.0215025	No
yoaK	1878773	1878871	+	99	0	191333	0.00209744	0.00209524	No
yoaJ	1878874	1878948	+	75	0	191333	0.00158897	0.00158771	No
yeaQ	1879007	1879255	-	249	0	191333	0.00527538	0.00526148	No
yoaG	1879403	1879585	-	183	0	191333	0.00387708	0.00386958	No
yeaR	1879589	1879948	-	360	0	191333	0.00762705	0.00759804	No
leuE	1880121	1880759	-	639	0	191333	0.013538	0.0134468	No
dmlR	1880886	1881809	-	924	0	191333	0.0195761	0.0193857	No
dmlA	1881912	1882997	+	1086	0	191333	0.0230083	0.0227456	No
yeaV	1883188	1884633	+	1446	0	191333	0.0306353	0.0301708	No
yeaW	1884665	1885789	+	1125	0	191333	0.0238345	0.0235527	No
yeaX	1885845	1886810	+	966	0	191333	0.0204659	0.0202579	No
rnd	1886864	1887991	-	1128	0	191333	0.0238981	0.0236148	No
fadD	1888061	1889746	-	1686	0	191333	0.03572	0.0350896	No
yeaY	1889951	1890532	-	582	0	191333	0.0123304	0.0122547	No
tsaB	1890572	1891267	-	696	0	191333	0.0147456	0.0146374	No
yoaA	1891325	1893235	-	1911	0	191333	0.0404869	0.0396783	No
yoaB	1893367	1893711	+	345	0	191333	0.00730925	0.00728261	No
yoaC	1894133	1894432	+	300	0	191333	0.00635587	0.00633572	No
yoaH	1894552	1894731	-	180	0	191333	0.00381352	0.00380626	No
pabB	1894805	1896166	+	1362	0	191333	0.0288557	0.0284433	No
nudL	1896170	1896748	+	579	0	191333	0.0122668	0.0121919	No
sdaA	1896932	1898296	+	1365	0	191333	0.0289192	0.0285051	No
pdeD	1898427	1900025	+	1599	0	191333	0.0338768	0.0333094	No
yoaE	1900029	1901585	-	1557	0	191333	0.032987	0.0324488	No
yoaL	1901573	1901731	-	159	0	191333	0.00336861	0.00336295	No
manX	1902048	1903019	+	972	0	191333	0.020593	0.0203824	No
manY	1903082	1903882	+	801	0	191333	0.0169702	0.016827	No
manZ	1903895	1904746	+	852	0	191333	0.0180507	0.0178887	No
yobD	1904801	1905259	+	459	0	191333	0.00972449	0.00967736	No
mntP	1905688	1906254	+	567	0	191333	0.0120126	0.0119407	No
rlmA	1906251	1907060	-	810	0	191333	0.0171609	0.0170145	No
cspC	1907226	1907435	-	210	0	191333	0.00444911	0.00443923	No
yobF	1907448	1907591	-	144	0	191333	0.00305082	0.00304617	No
yebO	1908261	1908548	-	288	0	191333	0.00610164	0.00608306	No
mgrB	1908623	1908766	-	144	0	191333	0.00305082	0.00304617	No
yobH	1908925	1909164	+	240	0	191333	0.0050847	0.00507179	No
kdgR	1909308	1910099	-	792	0	191333	0.0167795	0.0166395	No
yebQ	1910276	1911649	+	1374	0	191333	0.0291099	0.0286903	No
htpX	1911695	1912576	-	882	0	191333	0.0186863	0.0185128	No
prc	1912768	1914816	-	2049	0	191333	0.0434106	0.0424819	No
proQ	1914836	1915534	-	699	0	191333	0.0148092	0.0147001	No
msrC	1915631	1916128	-	498	0	191333	0.0105508	0.0104953	No
letA	1916258	1917541	+	1284	0	191333	0.0272031	0.0268365	No
letB	1917510	1920143	+	2634	0	191333	0.0558046	0.0542761	No
rsmF	1920223	1921662	+	1440	0	191333	0.0305082	0.0300475	No
yebV	1921780	1922016	+	237	0	191333	0.00502114	0.00500856	No
yebW	1922121	1922312	+	192	0	191333	0.00406776	0.0040595	No
pphA	1922313	1922969	-	657	0	191333	0.0139194	0.0138229	No
ryeA	1923066	1923337	+	272	0	191333	0.00576266	0.00574609	No
sdsR	1923104	1923207	-	104	0	191333	0.00220337	0.00220094	No
yebY	1923365	1923706	-	342	0	191333	0.0072457	0.00721951	No
yebZ	1923719	1924591	-	873	0	191333	0.0184956	0.0183256	No
yobA	1924595	1924969	-	375	0	191333	0.00794484	0.00791337	No
holE	1925108	1925338	+	231	0	191333	0.00489402	0.00488207	No
yobB	1925440	1926096	+	657	0	191333	0.0139194	0.0138229	No
exoX	1926120	1926782	+	663	0	191333	0.0140465	0.0139483	No
ptrB	1926779	1928839	-	2061	0	191333	0.0436649	0.0427253	No
yebE	1929048	1929707	-	660	0	191333	0.0139829	0.0138856	No
yebF	1930034	1930390	-	357	0	191333	0.00756349	0.00753496	No
yebG	1930457	1930747	-	291	0	191333	0.0061652	0.00614623	No
purT	1930881	1932059	+	1179	0	191333	0.0249786	0.0246692	No
eda	1932115	1932756	-	642	0	191333	0.0136016	0.0135095	No
edd	1932793	1934604	-	1812	0	191333	0.0383895	0.0376619	No
zwf	1934839	1936314	-	1476	0	191333	0.0312709	0.030787	No
yebK	1936652	1937521	+	870	0	191333	0.018432	0.0182632	No
pykA	1937649	1939091	+	1443	0	191333	0.0305718	0.0301092	No
lpxM	1939222	1940193	-	972	0	191333	0.020593	0.0203824	No
mepM	1940313	1941635	-	1323	0	191333	0.0280294	0.0276402	No
znuA	1941651	1942583	-	933	0	191333	0.0197668	0.0195727	No
znuC	1942662	1943417	+	756	1	191333	0.0160168	0.000126908	No
znuB	1943414	1944199	+	786	0	191333	0.0166524	0.0165145	No
ruvB	1944346	1945356	-	1011	0	191333	0.0214193	0.0211915	No
ruvA	1945365	1945976	-	612	0	191333	0.012966	0.0128823	No
yobI	1946115	1946180	-	66	0	191333	0.00139829	0.00139732	No
yebB	1946251	1946853	+	603	0	191333	0.0127753	0.012694	No
ruvC	1946855	1947376	-	522	0	191333	0.0110592	0.0109983	No
yebC	1947411	1948151	-	741	0	191333	0.015699	0.0155764	No
nudB	1948180	1948632	-	453	0	191333	0.00959737	0.00955146	No
aspS	1948750	1950522	-	1773	0	191333	0.0375632	0.0368665	No
yecD	1950832	1951398	+	567	0	191333	0.0120126	0.0119407	No
yecE	1951395	1952213	+	819	0	191333	0.0173515	0.0172019	No
yecN	1952266	1952661	+	396	0	191333	0.00838975	0.00835466	No
cmoA	1952702	1953445	+	744	0	191333	0.0157626	0.015639	No
cmoB	1953442	1954413	+	972	0	191333	0.020593	0.0203824	No
torZ	1954578	1957007	-	2430	0	191333	0.0514826	0.0501798	No
torY	1957032	1958132	-	1101	0	191333	0.0233261	0.0230561	No
micL	1958441	1958520	-	80	0	191333	0.0016949	0.00169346	No
cutC	1958520	1959266	-	747	0	191333	0.0158261	0.0157016	No
yecM	1959280	1959846	-	567	0	191333	0.0120126	0.0119407	No
argS	1960062	1961795	+	1734	0	191333	0.036737	0.0360703	No
yecV	1961837	1961881	-	45	0	191333	0.000953381	0.000952927	No
yecT	1961972	1962460	+	489	0	191333	0.0103601	0.0103066	No
flhE	1962580	1962972	-	393	0	191333	0.00832619	0.00829163	No
flhA	1962972	1965050	-	2079	0	191333	0.0440462	0.0430903	No
flhB	1965043	1966191	-	1149	0	191333	0.024343	0.0240491	No
cheZ	1966393	1967037	-	645	0	191333	0.0136651	0.0135722	No
cheY	1967048	1967437	-	390	0	191333	0.00826264	0.00822859	No
cheB	1967452	1968501	-	1050	0	191333	0.0222456	0.022	No
cheR	1968504	1969364	-	861	0	191333	0.0182414	0.018076	No
tap	1969383	1970984	-	1602	0	191333	0.0339404	0.0333709	No
tar	1971030	1972691	-	1662	0	191333	0.0352115	0.0345988	No
cheW	1972836	1973339	-	504	0	191333	0.0106779	0.0106211	No
cheA	1973360	1975324	-	1965	0	191333	0.041631	0.0407763	No
motB	1975329	1976255	-	927	0	191333	0.0196397	0.019448	No
motA	1976252	1977139	-	888	0	191333	0.0188134	0.0186375	No
flhC	1977266	1977844	-	579	0	191333	0.0122668	0.0121919	No
flhD	1977847	1978197	-	351	0	191333	0.00743637	0.00740879	No
insB5	1978518	1979021	-	504	0	191333	0.0106779	0.0106211	No
insA5	1978940	1979215	-	276	0	191333	0.0058474	0.00583034	No
uspC	1979753	1980181	+	429	0	191333	0.0090889	0.00904772	No
otsA	1980188	1981612	-	1425	0	191333	0.0301904	0.0297392	No
otsB	1981587	1982387	-	801	0	191333	0.0169702	0.016827	No
araH	1982554	1983540	-	987	0	191333	0.0209108	0.0206937	No
araG	1983555	1985069	-	1515	0	191333	0.0320972	0.0315875	No
araF	1985139	1986128	-	990	0	191333	0.0209744	0.020756	No
ftnB	1986925	1987428	+	504	0	191333	0.0106779	0.0106211	No
yecJ	1987507	1987758	-	252	0	191333	0.00533893	0.00532471	No
azuC	1987873	1987959	-	87	0	191333	0.0018432	0.00184151	No
yecR	1988222	1988545	+	324	0	191333	0.00686434	0.00684084	No
ftnA	1988716	1989213	+	498	0	191333	0.0105508	0.0104953	No
yecH	1989251	1989490	-	240	0	191333	0.0050847	0.00507179	No
tyrP	1989681	1990892	+	1212	0	191333	0.0256777	0.0253509	No
yecA	1990954	1991619	-	666	0	191333	0.01411	0.014011	No
3'ETS-leuZ	1991748	1991814	-	67	0	191333	0.00141948	0.00141847	No
leuZ	1991815	1991901	-	87	0	191333	0.0018432	0.00184151	No
cysT	1991914	1991987	-	74	0	191333	0.00156778	0.00156655	No
glyW	1992042	1992117	-	76	0	191333	0.00161015	0.00160886	No
pgsA	1992269	1992817	-	549	0	191333	0.0116312	0.0115639	No
uvrC	1992874	1994706	-	1833	0	191333	0.0388344	0.03809	No
uvrY	1994703	1995359	-	657	0	191333	0.0139194	0.0138229	No
yecU	1995655	1995831	+	177	0	191333	0.00374997	0.00374294	No
yecF	1995818	1996042	+	225	0	191333	0.00476691	0.00475556	No
sdiA	1996110	1996832	-	723	0	191333	0.0153177	0.0152009	No
sdsN	1996921	1997057	+	137	0	191333	0.00290252	0.00289831	No
tcyN	1997062	1997814	-	753	0	191333	0.0159532	0.0158267	No
tcyL	1997811	1998479	-	669	0	191333	0.0141736	0.0140736	No
dcyD	1998494	1999480	-	987	0	191333	0.0209108	0.0206937	No
tcyJ	1999585	2000385	-	801	0	191333	0.0169702	0.016827	No
fliZ	2000473	2001024	-	552	0	191333	0.0116948	0.0116267	No
fliA	2001070	2001789	-	720	0	191333	0.0152541	0.0151383	No
fliC	2002110	2003606	-	1497	0	191333	0.0317158	0.0312181	No
fliD	2003872	2005278	+	1407	0	191333	0.029809	0.0293691	No
fliS	2005303	2005713	+	411	0	191333	0.00870755	0.00866975	No
fliT	2005713	2006078	+	366	0	191333	0.00775417	0.00772418	No
amyA	2006156	2007643	+	1488	0	191333	0.0315251	0.0310334	No
yedD	2007677	2008090	-	414	0	191333	0.00877111	0.00873275	No
yedE	2008277	2009482	+	1206	0	191333	0.0255506	0.025227	No
yedF	2009479	2009712	+	234	0	191333	0.00495758	0.00494531	No
yedK	2009821	2010489	+	669	0	191333	0.0141736	0.0140736	No
yedL	2010600	2011079	+	480	0	191333	0.0101694	0.0101179	No
fliE	2012700	2013014	-	315	0	191333	0.00667367	0.00665145	No
fliF	2013229	2014887	+	1659	0	191333	0.035148	0.0345375	No
fliG	2014880	2015875	+	996	0	191333	0.0211015	0.0208804	No
fliH	2015868	2016554	+	687	0	191333	0.014555	0.0144495	No
fliI	2016554	2017927	+	1374	0	191333	0.0291099	0.0286903	No
fliJ	2017946	2018389	+	444	0	191333	0.00940669	0.00936259	No
fliK	2018386	2019513	+	1128	0	191333	0.0238981	0.0236148	No
fliL	2019618	2020082	+	465	0	191333	0.0098516	0.00980324	No
fliM	2020087	2021091	+	1005	0	191333	0.0212922	0.0210671	No
fliN	2021088	2021501	+	414	0	191333	0.00877111	0.00873275	No
fliO	2021504	2021869	+	366	0	191333	0.00775417	0.00772418	No
fliP	2021869	2022606	+	738	0	191333	0.0156354	0.0155139	No
fliQ	2022616	2022885	+	270	0	191333	0.00572029	0.00570396	No
fliR	2022893	2023678	+	786	0	191333	0.0166524	0.0165145	No
rcsA	2023968	2024591	+	624	0	191333	0.0132202	0.0131332	No
dsrB	2024635	2024823	-	189	0	191333	0.0040042	0.00399619	No
yodD	2024986	2025213	+	228	0	191333	0.00483046	0.00481882	No
dsrA	2025223	2025313	-	91	0	191333	0.00192795	0.00192609	No
yedP	2025511	2026326	+	816	0	191333	0.017288	0.0171394	No
[truncated: 2,466 more rows]

[truncated: 7 more sheets: S11, S12, S13, S14, S15, S16, S17]
